# Supplementary material for: Genome-wide discovery of DNA polymorphisms by whole genome sequencing differentiates weedy and cultivated rice
Source: Sci Rep. 2018 Sep 21;8:14218. doi: 10.1038/s41598-018-32513-z (PMC6155081; doi:10.1038/s41598-018-32513-z)
Supplement: Supplementary file 2 — Supplementary Dataset Table S6 [file 41598_2018_32513_MOESM2_ESM.xlsx]

## Sheet: Table S6
Table S6. List of nonsynonymous SNPs and large-effect SNPs and InDels specific to PSRR-1
SNP/InDels_ids	chr	SNP/InDels position	SNP/InDel	Reference	alteration	Bengal	PSRR	Nona Bokra	effect	gene identifier
Chr1_690681	Chr1	690681	snp	C	T	C	T	C	missense_variant	LOC_Os01g02250
Chr1_724562	Chr1	724562	snp	A	C	C	A	C	missense_variant	LOC_Os01g02300
Chr1_730892	Chr1	730892	snp	C	G	C	G	C	missense_variant	LOC_Os01g02310
Chr1_918752	Chr1	918752	snp	A	G	G	A	G	missense_variant	LOC_Os01g02690
Chr1_918796	Chr1	918796	snp	T	A	A	T	A	missense_variant	LOC_Os01g02690
Chr1_960518	Chr1	960518	snp	C	G	C	G	C	missense_variant	LOC_Os01g02760
Chr1_1067747	Chr1	1067747	snp	G	A	G	A	G	missense_variant	LOC_Os01g02910
Chr1_1067790	Chr1	1067790	snp	G	T	G	T	G	missense_variant	LOC_Os01g02910
Chr1_1067861	Chr1	1067861	snp	T	C	T	C	T	missense_variant	LOC_Os01g02910
Chr1_1068783	Chr1	1068783	snp	T	G	T	G	T	missense_variant	LOC_Os01g02910
Chr1_1079010	Chr1	1079010	snp	C	T	C	T	C	missense_variant	LOC_Os01g02930
Chr1_1081436	Chr1	1081436	snp	A	T	A	T	A	missense_variant	LOC_Os01g02930
Chr1_1497893	Chr1	1497893	snp	T	G	G	T	G	missense_variant	LOC_Os01g03640
Chr1_1497915	Chr1	1497915	snp	A	T	T	A	T	missense_variant	LOC_Os01g03640
Chr1_1497946	Chr1	1497946	snp	T	C	C	T	C	missense_variant	LOC_Os01g03640
Chr1_1498327	Chr1	1498327	snp	T	C	C	T	C	missense_variant	LOC_Os01g03640
Chr1_1498529	Chr1	1498529	snp	C	G	G	C	G	missense_variant	LOC_Os01g03640
Chr1_1505486	Chr1	1505486	snp	G	A	A	G	A	missense_variant	LOC_Os01g03650
Chr1_1505588	Chr1	1505588	snp	C	T	T	C	T	missense_variant	LOC_Os01g03650
Chr1_1507889	Chr1	1507889	snp	A	G	G	A	G	missense_variant	LOC_Os01g03650
Chr1_1516233	Chr1	1516233	snp	A	G	A	G	A	missense_variant	LOC_Os01g03680
Chr1_1569764	Chr1	1569764	snp	C	T	C	T	C	missense_variant	LOC_Os01g03750
Chr1_1570864	Chr1	1570864	snp	A	C	C	A	C	missense_variant	LOC_Os01g03750
Chr1_1864842	Chr1	1864842	snp	C	T	C	T	C	missense_variant	LOC_Os01g04220
Chr1_2283652	Chr1	2283652	snp	C	G	C	G	C	missense_variant	LOC_Os01g04930
Chr1_2356663	Chr1	2356663	snp	C	T	C	T	C	missense_variant	LOC_Os01g05000
Chr1_2356692	Chr1	2356692	snp	G	A	G	A	G	missense_variant	LOC_Os01g05000
Chr1_2356791	Chr1	2356791	snp	G	A	G	A	G	missense_variant	LOC_Os01g05000
Chr1_2356810	Chr1	2356810	snp	A	G	A	G	A	missense_variant	LOC_Os01g05000
Chr1_2356930	Chr1	2356930	snp	T	C	T	C	T	missense_variant	LOC_Os01g05000
Chr1_2361960	Chr1	2361960	snp	A	G	A	G	A	missense_variant	LOC_Os01g05020
Chr1_2362135	Chr1	2362135	snp	G	C	G	C	G	missense_variant	LOC_Os01g05020
Chr1_2363340	Chr1	2363340	snp	C	T	C	T	C	missense_variant	LOC_Os01g05020
Chr1_2363478	Chr1	2363478	snp	G	C	G	C	G	missense_variant	LOC_Os01g05020
Chr1_2363568	Chr1	2363568	snp	C	T	C	T	C	missense_variant	LOC_Os01g05020
Chr1_2372946	Chr1	2372946	snp	A	T	A	T	A	missense_variant	LOC_Os01g05050
Chr1_2385466	Chr1	2385466	snp	G	A	G	A	G	missense_variant	LOC_Os01g05080
Chr1_2389069	Chr1	2389069	snp	A	T	A	T	A	missense_variant	LOC_Os01g05100
Chr1_2582866	Chr1	2582866	snp	G	A	G	A	G	missense_variant	LOC_Os01g05470
Chr1_2585350	Chr1	2585350	snp	G	C	G	C	G	missense_variant	LOC_Os01g05480
Chr1_2601486	Chr1	2601486	snp	G	A	G	A	G	missense_variant	LOC_Os01g05500
Chr1_2603160	Chr1	2603160	snp	C	T	C	T	C	missense_variant	LOC_Os01g05500
Chr1_2615142	Chr1	2615142	snp	G	A	G	A	G	missense_variant	LOC_Os01g05510
Chr1_2634518	Chr1	2634518	snp	T	C	T	C	T	missense_variant	LOC_Os01g05530
Chr1_2634742	Chr1	2634742	snp	G	T	G	T	G	missense_variant	LOC_Os01g05530
Chr1_2636477	Chr1	2636477	snp	G	T	G	T	G	missense_variant	LOC_Os01g05530
Chr1_2643728	Chr1	2643728	snp	C	T	C	T	C	missense_variant	LOC_Os01g05540
Chr1_2643807	Chr1	2643807	snp	G	T	G	T	G	missense_variant	LOC_Os01g05540
Chr1_2651312	Chr1	2651312	snp	C	T	C	T	C	missense_variant	LOC_Os01g05550
Chr1_2652702	Chr1	2652702	snp	T	G	T	G	T	missense_variant	LOC_Os01g05560
Chr1_2660931	Chr1	2660931	snp	G	A	G	A	G	missense_variant	LOC_Os01g05570
Chr1_2660979	Chr1	2660979	snp	C	T	C	T	C	missense_variant	LOC_Os01g05570
Chr1_2661087	Chr1	2661087	snp	G	A	G	A	G	missense_variant	LOC_Os01g05570
Chr1_2671681	Chr1	2671681	snp	A	C	A	C	A	missense_variant	LOC_Os01g05600
Chr1_2672162	Chr1	2672162	snp	T	C	T	C	T	missense_variant	LOC_Os01g05600
Chr1_2674893	Chr1	2674893	snp	G	A	G	A	G	missense_variant	LOC_Os01g05610
Chr1_2700866	Chr1	2700866	snp	C	A	C	A	C	missense_variant	LOC_Os01g05660
Chr1_2708739	Chr1	2708739	snp	C	T	C	T	C	missense_variant	LOC_Os01g05670
Chr1_2715039	Chr1	2715039	snp	A	G	A	G	A	missense_variant	LOC_Os01g05680
Chr1_2723851	Chr1	2723851	snp	G	A	G	A	G	missense_variant	LOC_Os01g05710
Chr1_2728493	Chr1	2728493	snp	C	T	C	T	C	missense_variant	LOC_Os01g05720
Chr1_2728616	Chr1	2728616	snp	T	C	T	C	T	missense_variant	LOC_Os01g05720
Chr1_2730764	Chr1	2730764	snp	T	G	T	G	T	missense_variant	LOC_Os01g05720
Chr1_2754627	Chr1	2754627	snp	T	C	T	C	T	missense_variant	LOC_Os01g05770
Chr1_2755023	Chr1	2755023	snp	G	C	G	C	G	missense_variant	LOC_Os01g05770
Chr1_2756809	Chr1	2756809	snp	C	T	C	T	C	missense_variant	LOC_Os01g05770
Chr1_2795233	Chr1	2795233	snp	T	G	T	G	T	missense_variant	LOC_Os01g05830
Chr1_2806854	Chr1	2806854	snp	A	T	A	T	A	missense_variant	LOC_Os01g05860
Chr1_2832395	Chr1	2832395	snp	C	A	C	A	C	missense_variant	LOC_Os01g05940
Chr1_2833468	Chr1	2833468	snp	C	G	C	G	C	missense_variant	LOC_Os01g05940
Chr1_2841492	Chr1	2841492	snp	C	A	C	A	C	missense_variant	LOC_Os01g05960
Chr1_2842094	Chr1	2842094	snp	C	T	C	T	C	missense_variant	LOC_Os01g05960
Chr1_2852218	Chr1	2852218	snp	T	C	T	C	T	missense_variant	LOC_Os01g05980
Chr1_2852527	Chr1	2852527	snp	C	A	C	A	C	missense_variant	LOC_Os01g05980
Chr1_2853607	Chr1	2853607	snp	A	C	A	C	A	missense_variant	LOC_Os01g05980
Chr1_2854198	Chr1	2854198	snp	A	G	A	G	A	missense_variant	LOC_Os01g05980
Chr1_2854894	Chr1	2854894	snp	A	C	A	C	A	missense_variant	LOC_Os01g05980
Chr1_2855032	Chr1	2855032	snp	G	A	G	A	G	missense_variant	LOC_Os01g05980
Chr1_2864898	Chr1	2864898	snp	C	T	C	T	C	missense_variant	LOC_Os01g06000
Chr1_2864930	Chr1	2864930	snp	G	T	G	T	G	missense_variant	LOC_Os01g06000
Chr1_2865494	Chr1	2865494	snp	G	T	G	T	G	missense_variant	LOC_Os01g06000
Chr1_2899045	Chr1	2899045	snp	G	T	G	T	G	missense_variant	LOC_Os01g06070
Chr1_2961301	Chr1	2961301	snp	G	T	G	T	G	missense_variant	LOC_Os01g06230
Chr1_2962665	Chr1	2962665	snp	C	A	C	A	C	missense_variant	LOC_Os01g06240
Chr1_2964449	Chr1	2964449	snp	G	A	G	A	G	missense_variant	LOC_Os01g06240
Chr1_3016182	Chr1	3016182	snp	T	C	T	C	T	missense_variant	LOC_Os01g06350
Chr1_3027363	Chr1	3027363	snp	C	A	C	A	C	missense_variant	LOC_Os01g06380
Chr1_3027618	Chr1	3027618	snp	C	A	C	A	C	missense_variant	LOC_Os01g06380
Chr1_3027924	Chr1	3027924	snp	C	A	C	A	C	missense_variant	LOC_Os01g06380
Chr1_3028071	Chr1	3028071	snp	G	A	G	A	G	missense_variant	LOC_Os01g06380
Chr1_3031932	Chr1	3031932	snp	C	T	C	T	C	missense_variant	LOC_Os01g06400
Chr1_3035069	Chr1	3035069	snp	C	T	C	T	C	missense_variant	LOC_Os01g06420
Chr1_3047520	Chr1	3047520	snp	C	G	C	G	C	missense_variant	LOC_Os01g06470
Chr1_3087538	Chr1	3087538	snp	T	A	T	A	T	missense_variant	LOC_Os01g06550
Chr1_3101254	Chr1	3101254	snp	G	A	G	A	G	missense_variant	LOC_Os01g06590
Chr1_3179171	Chr1	3179171	snp	A	G	A	G	A	missense_variant	LOC_Os01g06720
Chr1_3182575	Chr1	3182575	snp	G	A	G	A	G	missense_variant	LOC_Os01g06730
Chr1_3182998	Chr1	3182998	snp	T	C	T	C	T	missense_variant	LOC_Os01g06730
Chr1_3183092	Chr1	3183092	snp	G	C	G	C	G	missense_variant	LOC_Os01g06730
Chr1_3183159	Chr1	3183159	snp	G	A	G	A	G	missense_variant	LOC_Os01g06730
Chr1_3183295	Chr1	3183295	snp	T	C	T	C	T	missense_variant	LOC_Os01g06730
Chr1_3183303	Chr1	3183303	snp	A	G	A	G	A	missense_variant	LOC_Os01g06730
Chr1_3183439	Chr1	3183439	snp	C	T	C	T	C	missense_variant	LOC_Os01g06730
Chr1_3183454	Chr1	3183454	snp	C	A	C	A	C	missense_variant	LOC_Os01g06730
Chr1_3183619	Chr1	3183619	snp	A	G	A	G	A	missense_variant	LOC_Os01g06730
Chr1_3184006	Chr1	3184006	snp	C	T	C	T	C	missense_variant	LOC_Os01g06730
Chr1_3184105	Chr1	3184105	snp	G	C	G	C	G	missense_variant	LOC_Os01g06730
Chr1_3184364	Chr1	3184364	snp	C	G	C	G	C	missense_variant	LOC_Os01g06730
Chr1_3184372	Chr1	3184372	snp	A	C	A	C	A	missense_variant	LOC_Os01g06730
Chr1_3184807	Chr1	3184807	snp	C	T	C	T	C	missense_variant	LOC_Os01g06730
Chr1_3184990	Chr1	3184990	snp	A	G	A	G	A	missense_variant	LOC_Os01g06730
Chr1_3185182	Chr1	3185182	snp	C	T	C	T	C	missense_variant	LOC_Os01g06730
Chr1_3185196	Chr1	3185196	snp	A	G	A	G	A	missense_variant	LOC_Os01g06730
Chr1_3203200	Chr1	3203200	snp	A	T	A	T	A	missense_variant	LOC_Os01g06760
Chr1_3203231	Chr1	3203231	snp	C	T	C	T	C	missense_variant	LOC_Os01g06760
Chr1_3203284	Chr1	3203284	snp	A	T	A	T	A	missense_variant	LOC_Os01g06760
Chr1_3203305	Chr1	3203305	snp	T	A	T	A	T	missense_variant	LOC_Os01g06760
Chr1_3203314	Chr1	3203314	snp	C	A	C	A	C	missense_variant	LOC_Os01g06760
Chr1_3203376	Chr1	3203376	snp	A	C	A	C	A	missense_variant	LOC_Os01g06760
Chr1_3203447	Chr1	3203447	snp	G	A	G	A	G	missense_variant	LOC_Os01g06760
Chr1_3203461	Chr1	3203461	snp	A	G	A	G	A	missense_variant	LOC_Os01g06760
Chr1_3203478	Chr1	3203478	snp	G	T	G	T	G	missense_variant	LOC_Os01g06760
Chr1_3236305	Chr1	3236305	snp	A	C	A	C	A	missense_variant	LOC_Os01g06820
Chr1_3236612	Chr1	3236612	snp	A	C	A	C	A	missense_variant	LOC_Os01g06820
Chr1_3236624	Chr1	3236624	snp	G	A	G	A	G	missense_variant	LOC_Os01g06820
Chr1_3236706	Chr1	3236706	snp	T	A	T	A	T	missense_variant	LOC_Os01g06820
Chr1_3236716	Chr1	3236716	snp	T	A	T	A	T	missense_variant	LOC_Os01g06820
Chr1_3236783	Chr1	3236783	snp	T	C	T	C	T	missense_variant	LOC_Os01g06820
Chr1_3236809	Chr1	3236809	snp	G	A	G	A	G	missense_variant	LOC_Os01g06820
Chr1_3251600	Chr1	3251600	snp	C	G	C	G	C	missense_variant	LOC_Os01g06870
Chr1_3257270	Chr1	3257270	snp	T	C	T	C	T	missense_variant	LOC_Os01g06876
Chr1_3257284	Chr1	3257284	snp	G	A	G	A	G	missense_variant	LOC_Os01g06876
Chr1_3257293	Chr1	3257293	snp	T	A	T	A	T	missense_variant	LOC_Os01g06876
Chr1_3257525	Chr1	3257525	snp	C	T	C	T	C	missense_variant	LOC_Os01g06876
Chr1_3257591	Chr1	3257591	snp	A	G	A	G	A	missense_variant	LOC_Os01g06876
Chr1_3261715	Chr1	3261715	snp	A	G	A	G	A	missense_variant	LOC_Os01g06890
Chr1_3283222	Chr1	3283222	snp	T	A	T	A	T	missense_variant	LOC_Os01g06920
Chr1_3284453	Chr1	3284453	snp	G	A	G	A	G	missense_variant	LOC_Os01g06920
Chr1_3284458	Chr1	3284458	snp	A	C	A	C	A	missense_variant	LOC_Os01g06920
Chr1_3285242	Chr1	3285242	snp	G	C	G	C	G	missense_variant	LOC_Os01g06920
Chr1_3285727	Chr1	3285727	snp	C	T	C	T	C	missense_variant	LOC_Os01g06920
Chr1_3288358	Chr1	3288358	snp	C	T	C	T	C	missense_variant	LOC_Os01g06940
Chr1_3288408	Chr1	3288408	snp	C	T	C	T	C	missense_variant	LOC_Os01g06940
Chr1_3306626	Chr1	3306626	snp	G	A	G	A	G	missense_variant	LOC_Os01g07020
Chr1_3317736	Chr1	3317736	snp	C	T	C	T	C	missense_variant	LOC_Os01g07050
Chr1_3345452	Chr1	3345452	snp	C	T	C	T	C	missense_variant	LOC_Os01g07110
Chr1_3387051	Chr1	3387051	snp	C	A	C	A	C	missense_variant	LOC_Os01g07170
Chr1_3396177	Chr1	3396177	snp	C	T	C	T	C	missense_variant	LOC_Os01g07190
Chr1_3401561	Chr1	3401561	snp	C	A	A	C	A	missense_variant	LOC_Os01g07212
Chr1_3402510	Chr1	3402510	snp	C	T	C	T	C	missense_variant	LOC_Os01g07212
Chr1_3455775	Chr1	3455775	snp	C	G	C	G	C	missense_variant	LOC_Os01g07320
Chr1_3457868	Chr1	3457868	snp	C	T	C	T	C	missense_variant	LOC_Os01g07330
Chr1_3458050	Chr1	3458050	snp	G	T	G	T	G	missense_variant	LOC_Os01g07330
Chr1_3458504	Chr1	3458504	snp	G	T	G	T	G	missense_variant	LOC_Os01g07330
Chr1_3478861	Chr1	3478861	snp	G	T	G	T	G	missense_variant	LOC_Os01g07364
Chr1_3517425	Chr1	3517425	snp	A	C	A	C	A	missense_variant	LOC_Os01g07420
Chr1_3562373	Chr1	3562373	snp	G	A	G	A	G	missense_variant	LOC_Os01g07490
Chr1_3564292	Chr1	3564292	snp	G	A	G	A	G	missense_variant	LOC_Os01g07490
Chr1_3572437	Chr1	3572437	snp	G	T	G	T	G	missense_variant	LOC_Os01g07490
Chr1_3655559	Chr1	3655559	snp	A	G	A	G	A	missense_variant	LOC_Os01g07600
Chr1_3682230	Chr1	3682230	snp	G	A	G	A	G	missense_variant	LOC_Os01g07650
Chr1_3690136	Chr1	3690136	snp	G	A	G	A	G	missense_variant	LOC_Os01g07670
Chr1_3698902	Chr1	3698902	snp	T	C	T	C	T	missense_variant	LOC_Os01g07700
Chr1_3740675	Chr1	3740675	snp	T	G	T	G	T	missense_variant	LOC_Os01g07790
Chr1_3807042	Chr1	3807042	snp	A	G	A	G	A	missense_variant	LOC_Os01g07870
Chr1_3861138	Chr1	3861138	snp	T	C	T	C	T	missense_variant	LOC_Os01g07980
Chr1_3920111	Chr1	3920111	snp	A	G	A	G	A	missense_variant	LOC_Os01g08090
Chr1_3921669	Chr1	3921669	snp	G	C	G	C	G	missense_variant	LOC_Os01g08100
Chr1_3921726	Chr1	3921726	snp	T	C	T	C	T	missense_variant	LOC_Os01g08100
Chr1_3926053	Chr1	3926053	snp	C	G	C	G	C	missense_variant	LOC_Os01g08110
Chr1_3940699	Chr1	3940699	snp	T	G	T	G	T	missense_variant	LOC_Os01g08150
Chr1_3958728	Chr1	3958728	snp	G	C	G	C	G	missense_variant	LOC_Os01g08170
Chr1_3978866	Chr1	3978866	snp	G	A	G	A	G	missense_variant	LOC_Os01g08190
Chr1_3987077	Chr1	3987077	snp	A	T	A	T	A	missense_variant	LOC_Os01g08200
Chr1_3988125	Chr1	3988125	snp	A	T	A	T	A	missense_variant	LOC_Os01g08200
Chr1_3991462	Chr1	3991462	snp	T	A	T	A	T	missense_variant	LOC_Os01g08200
Chr1_3993789	Chr1	3993789	snp	C	T	C	T	C	missense_variant	LOC_Os01g08200
Chr1_3994298	Chr1	3994298	snp	T	C	T	C	T	missense_variant	LOC_Os01g08200
Chr1_4062158	Chr1	4062158	snp	C	G	C	G	C	missense_variant	LOC_Os01g08280
Chr1_4116732	Chr1	4116732	snp	C	T	C	T	C	missense_variant	LOC_Os01g08390
Chr1_4116768	Chr1	4116768	snp	T	A	T	A	T	missense_variant	LOC_Os01g08390
Chr1_4116780	Chr1	4116780	snp	C	T	C	T	C	missense_variant	LOC_Os01g08390
Chr1_4143534	Chr1	4143534	snp	C	T	C	T	C	missense_variant	LOC_Os01g08430
Chr1_4143841	Chr1	4143841	snp	G	A	G	A	G	missense_variant	LOC_Os01g08430
Chr1_4146656	Chr1	4146656	snp	A	G	A	G	A	missense_variant	LOC_Os01g08430
Chr1_4165009	Chr1	4165009	snp	G	A	G	A	G	missense_variant	LOC_Os01g08450
Chr1_4165077	Chr1	4165077	snp	G	A	G	A	G	missense_variant	LOC_Os01g08450
Chr1_4264473	Chr1	4264473	snp	A	C	A	C	A	missense_variant	LOC_Os01g08570
Chr1_4265985	Chr1	4265985	snp	C	A	C	A	C	missense_variant	LOC_Os01g08570
Chr1_4287859	Chr1	4287859	snp	A	G	A	G	A	missense_variant	LOC_Os01g08610
Chr1_4298288	Chr1	4298288	snp	C	T	C	T	C	missense_variant	LOC_Os01g08630
Chr1_4298372	Chr1	4298372	snp	G	A	G	A	G	missense_variant	LOC_Os01g08630
Chr1_4301442	Chr1	4301442	snp	G	T	G	T	G	missense_variant	LOC_Os01g08630
Chr1_4323693	Chr1	4323693	snp	G	A	G	A	G	missense_variant	LOC_Os01g08680
Chr1_4325120	Chr1	4325120	snp	G	A	G	A	G	missense_variant	LOC_Os01g08680
Chr1_4328050	Chr1	4328050	snp	G	A	G	A	G	missense_variant	LOC_Os01g08690
Chr1_4494975	Chr1	4494975	snp	C	A	C	A	C	missense_variant	LOC_Os01g08960
Chr1_4511589	Chr1	4511589	snp	A	G	A	G	A	missense_variant	LOC_Os01g08990
Chr1_4596724	Chr1	4596724	snp	A	T	A	T	A	missense_variant	LOC_Os01g09150
Chr1_4690121	Chr1	4690121	snp	A	G	A	G	A	missense_variant	LOC_Os01g09252
Chr1_4699345	Chr1	4699345	snp	C	T	C	T	C	missense_variant	LOC_Os01g09260
Chr1_4729873	Chr1	4729873	snp	T	C	T	C	T	missense_variant	LOC_Os01g09300
Chr1_4733000	Chr1	4733000	snp	G	A	G	A	G	missense_variant	LOC_Os01g09305
Chr1_4748514	Chr1	4748514	snp	A	G	A	G	A	missense_variant	LOC_Os01g09330
Chr1_4770923	Chr1	4770923	snp	G	A	G	A	G	missense_variant	LOC_Os01g09384
Chr1_4772682	Chr1	4772682	snp	T	A	T	A	T	missense_variant	LOC_Os01g09384
Chr1_4798218	Chr1	4798218	snp	C	T	C	T	C	missense_variant	LOC_Os01g09420
Chr1_5019860	Chr1	5019860	snp	C	A	C	A	C	missense_variant	LOC_Os01g09740
Chr1_5290593	Chr1	5290593	snp	G	T	G	T	G	missense_variant	LOC_Os01g10130
Chr1_5313606	Chr1	5313606	snp	T	C	T	C	T	missense_variant	LOC_Os01g10140
Chr1_5362065	Chr1	5362065	snp	T	C	T	C	T	missense_variant	LOC_Os01g10195
Chr1_5426744	Chr1	5426744	snp	C	G	C	G	C	missense_variant	LOC_Os01g10320
Chr1_5445785	Chr1	5445785	snp	C	T	C	T	C	missense_variant	LOC_Os01g10350
Chr1_5594685	Chr1	5594685	snp	G	A	G	A	G	missense_variant	LOC_Os01g10530
Chr1_5595637	Chr1	5595637	snp	T	G	T	G	T	missense_variant	LOC_Os01g10530
Chr1_5693863	Chr1	5693863	snp	T	C	T	C	T	missense_variant	LOC_Os01g10660
Chr1_5721947	Chr1	5721947	snp	A	G	A	G	A	missense_variant	LOC_Os01g10690
Chr1_5727921	Chr1	5727921	snp	T	C	T	C	T	missense_variant	LOC_Os01g10700
Chr1_5727977	Chr1	5727977	snp	C	T	C	T	C	missense_variant	LOC_Os01g10700
Chr1_5729668	Chr1	5729668	snp	C	T	C	T	C	missense_variant	LOC_Os01g10700
Chr1_5732367	Chr1	5732367	snp	C	A	C	A	C	missense_variant	LOC_Os01g10710
Chr1_5732520	Chr1	5732520	snp	C	A	C	A	C	missense_variant	LOC_Os01g10710
Chr1_5732537	Chr1	5732537	snp	C	T	C	T	C	missense_variant	LOC_Os01g10710
Chr1_5748985	Chr1	5748985	snp	G	A	G	A	G	missense_variant	LOC_Os01g10740
Chr1_5749045	Chr1	5749045	snp	G	A	G	A	G	missense_variant	LOC_Os01g10740
Chr1_5914520	Chr1	5914520	snp	G	A	G	A	G	missense_variant	LOC_Os01g11070
Chr1_5936985	Chr1	5936985	snp	T	C	T	C	T	missense_variant	LOC_Os01g11120
Chr1_5939222	Chr1	5939222	snp	C	T	C	T	C	missense_variant	LOC_Os01g11120
Chr1_5947384	Chr1	5947384	snp	G	A	G	A	G	missense_variant	LOC_Os01g11130
Chr1_5947403	Chr1	5947403	snp	G	C	G	C	G	missense_variant	LOC_Os01g11130
Chr1_5949580	Chr1	5949580	snp	G	A	G	A	G	missense_variant	LOC_Os01g11130
Chr1_5991739	Chr1	5991739	snp	T	C	C	T	C	missense_variant	LOC_Os01g11170
Chr1_5991759	Chr1	5991759	snp	G	C	C	G	C	missense_variant	LOC_Os01g11170
Chr1_6000445	Chr1	6000445	snp	A	C	C	A	C	missense_variant	LOC_Os01g11200
Chr1_6003581	Chr1	6003581	snp	C	T	T	C	T	missense_variant	LOC_Os01g11210
Chr1_6004489	Chr1	6004489	snp	G	A	A	G	A	missense_variant	LOC_Os01g11210
Chr1_6004740	Chr1	6004740	snp	A	G	A	G	A	missense_variant	LOC_Os01g11210
Chr1_6006185	Chr1	6006185	snp	A	G	A	G	A	missense_variant	LOC_Os01g11220
Chr1_6011268	Chr1	6011268	snp	G	T	G	T	G	missense_variant	LOC_Os01g11240
Chr1_6026577	Chr1	6026577	snp	T	C	C	T	C	missense_variant	LOC_Os01g11260
Chr1_6031346	Chr1	6031346	snp	C	G	G	C	G	missense_variant	LOC_Os01g11270
Chr1_6031367	Chr1	6031367	snp	T	C	C	T	C	missense_variant	LOC_Os01g11270
Chr1_6031373	Chr1	6031373	snp	T	G	G	T	G	missense_variant	LOC_Os01g11270
Chr1_6031380	Chr1	6031380	snp	G	C	C	G	C	missense_variant	LOC_Os01g11270
Chr1_6032627	Chr1	6032627	snp	C	G	G	C	G	missense_variant	LOC_Os01g11270
Chr1_6037517	Chr1	6037517	snp	G	C	C	G	C	missense_variant	LOC_Os01g11280
Chr1_6057482	Chr1	6057482	snp	C	G	G	C	G	missense_variant	LOC_Os01g11300
Chr1_6057514	Chr1	6057514	snp	C	G	G	C	G	missense_variant	LOC_Os01g11300
Chr1_6058876	Chr1	6058876	snp	C	T	T	C	T	missense_variant	LOC_Os01g11300
Chr1_6129725	Chr1	6129725	snp	T	C	C	T	C	missense_variant	LOC_Os01g11390
Chr1_6136949	Chr1	6136949	snp	C	G	G	C	G	missense_variant	LOC_Os01g11414
Chr1_6172861	Chr1	6172861	snp	G	C	G	C	G	missense_variant	LOC_Os01g11460
Chr1_6182307	Chr1	6182307	snp	C	T	C	T	C	missense_variant	LOC_Os01g11470
Chr1_6182323	Chr1	6182323	snp	G	A	G	A	G	missense_variant	LOC_Os01g11470
Chr1_6185629	Chr1	6185629	snp	G	T	T	G	T	missense_variant	LOC_Os01g11490
Chr1_6365570	Chr1	6365570	snp	A	C	C	A	C	missense_variant	LOC_Os01g11760
Chr1_6366098	Chr1	6366098	snp	G	T	G	T	G	missense_variant	LOC_Os01g11760
Chr1_6366263	Chr1	6366263	snp	T	G	G	T	G	missense_variant	LOC_Os01g11760
Chr1_6378240	Chr1	6378240	snp	G	A	A	G	A	missense_variant	LOC_Os01g11790
Chr1_6378492	Chr1	6378492	snp	A	C	C	A	C	missense_variant	LOC_Os01g11790
Chr1_6388986	Chr1	6388986	snp	T	C	C	T	C	missense_variant	LOC_Os01g11810
Chr1_6395293	Chr1	6395293	snp	C	T	T	C	T	missense_variant	LOC_Os01g11820
Chr1_6395386	Chr1	6395386	snp	C	G	G	C	G	missense_variant	LOC_Os01g11820
Chr1_6400956	Chr1	6400956	snp	C	T	T	C	T	missense_variant	LOC_Os01g11840
Chr1_6401075	Chr1	6401075	snp	G	C	C	G	C	missense_variant	LOC_Os01g11840
Chr1_6501816	Chr1	6501816	snp	T	C	T	C	T	missense_variant	LOC_Os01g11946
Chr1_6503036	Chr1	6503036	snp	G	A	G	A	G	missense_variant	LOC_Os01g11946
Chr1_6507725	Chr1	6507725	snp	A	G	A	G	A	missense_variant	LOC_Os01g11952
Chr1_6511753	Chr1	6511753	snp	C	G	C	G	C	missense_variant	LOC_Os01g11952
Chr1_6513132	Chr1	6513132	snp	T	G	T	G	T	missense_variant	LOC_Os01g11952
Chr1_6519201	Chr1	6519201	snp	G	A	G	A	G	missense_variant	LOC_Os01g11960
Chr1_6520521	Chr1	6520521	snp	C	T	C	T	C	missense_variant	LOC_Os01g11960
Chr1_6531707	Chr1	6531707	snp	T	C	T	C	T	missense_variant	LOC_Os01g11990
Chr1_6535159	Chr1	6535159	snp	A	G	A	G	A	missense_variant	LOC_Os01g12000
Chr1_6535337	Chr1	6535337	snp	G	A	G	A	G	missense_variant	LOC_Os01g12000
Chr1_6616881	Chr1	6616881	snp	C	A	C	A	C	missense_variant	LOC_Os01g12150
Chr1_6616994	Chr1	6616994	snp	G	A	G	A	G	missense_variant	LOC_Os01g12150
Chr1_6617046	Chr1	6617046	snp	T	C	T	C	T	missense_variant	LOC_Os01g12150
Chr1_7016503	Chr1	7016503	snp	A	G	A	G	A	missense_variant	LOC_Os01g12700
Chr1_7016584	Chr1	7016584	snp	C	T	T	C	T	missense_variant	LOC_Os01g12700
Chr1_7017707	Chr1	7017707	snp	T	A	T	A	T	missense_variant	LOC_Os01g12700
Chr1_7049251	Chr1	7049251	snp	A	G	G	A	G	missense_variant	LOC_Os01g12740
Chr1_7065145	Chr1	7065145	snp	G	A	A	G	A	missense_variant	LOC_Os01g12760
Chr1_7081493	Chr1	7081493	snp	G	A	A	G	A	missense_variant	LOC_Os01g12790
Chr1_7120972	Chr1	7120972	snp	T	C	T	C	T	missense_variant	LOC_Os01g12860
Chr1_7161288	Chr1	7161288	snp	A	T	A	T	A	missense_variant	LOC_Os01g12890
Chr1_7164990	Chr1	7164990	snp	G	A	G	A	G	missense_variant	LOC_Os01g12900
Chr1_7240805	Chr1	7240805	snp	G	A	G	A	G	missense_variant	LOC_Os01g13020
Chr1_7251125	Chr1	7251125	snp	A	T	A	T	A	missense_variant	LOC_Os01g13030
Chr1_7270694	Chr1	7270694	snp	G	C	G	C	G	missense_variant	LOC_Os01g13060
Chr1_7284167	Chr1	7284167	snp	A	T	A	T	A	missense_variant	LOC_Os01g13090
Chr1_7285477	Chr1	7285477	snp	G	A	G	A	G	missense_variant	LOC_Os01g13090
Chr1_7285551	Chr1	7285551	snp	C	G	C	G	C	missense_variant	LOC_Os01g13090
Chr1_7289562	Chr1	7289562	snp	C	T	C	T	C	missense_variant	LOC_Os01g13100
Chr1_7308294	Chr1	7308294	snp	C	T	C	T	C	missense_variant	LOC_Os01g13140
Chr1_7327509	Chr1	7327509	snp	G	A	G	A	G	missense_variant	LOC_Os01g13150
Chr1_7327601	Chr1	7327601	snp	A	T	A	T	A	missense_variant	LOC_Os01g13150
Chr1_7329424	Chr1	7329424	snp	G	T	G	T	G	missense_variant	LOC_Os01g13150
Chr1_7329550	Chr1	7329550	snp	G	T	G	T	G	missense_variant	LOC_Os01g13150
Chr1_7330197	Chr1	7330197	snp	T	G	T	G	T	missense_variant	LOC_Os01g13150
Chr1_7330374	Chr1	7330374	snp	T	G	T	G	T	missense_variant	LOC_Os01g13150
Chr1_7330392	Chr1	7330392	snp	A	G	A	G	A	missense_variant	LOC_Os01g13150
Chr1_7330428	Chr1	7330428	snp	G	T	G	T	G	missense_variant	LOC_Os01g13150
Chr1_7331026	Chr1	7331026	snp	G	A	G	A	G	missense_variant	LOC_Os01g13150
Chr1_7331222	Chr1	7331222	snp	T	A	T	A	T	missense_variant	LOC_Os01g13150
Chr1_7331313	Chr1	7331313	snp	G	A	G	A	G	missense_variant	LOC_Os01g13150
Chr1_7331816	Chr1	7331816	snp	A	G	A	G	A	missense_variant	LOC_Os01g13150
Chr1_7334118	Chr1	7334118	snp	G	A	G	A	G	missense_variant	LOC_Os01g13160
Chr1_7335991	Chr1	7335991	snp	G	A	G	A	G	missense_variant	LOC_Os01g13160
Chr1_7337837	Chr1	7337837	snp	A	G	A	G	A	missense_variant	LOC_Os01g13160
Chr1_7337908	Chr1	7337908	snp	T	G	T	G	T	missense_variant	LOC_Os01g13160
Chr1_7342297	Chr1	7342297	snp	G	C	G	C	G	missense_variant	LOC_Os01g13170
Chr1_7344764	Chr1	7344764	snp	G	T	G	T	G	missense_variant	LOC_Os01g13170
Chr1_7344840	Chr1	7344840	snp	A	C	A	C	A	missense_variant	LOC_Os01g13170
Chr1_7344841	Chr1	7344841	snp	GAGA	GAGG	GAGA	GAGG	GAGA	missense_variant	LOC_Os01g13170
Chr1_7345078	Chr1	7345078	snp	A	G	A	G	A	missense_variant	LOC_Os01g13170
Chr1_8300940	Chr1	8300940	snp	C	T	C	T	C	missense_variant	LOC_Os01g14840
Chr1_8421525	Chr1	8421525	snp	C	T	C	T	C	missense_variant	LOC_Os01g15020
Chr1_9316312	Chr1	9316312	snp	T	A	T	A	T	missense_variant	LOC_Os01g16400
Chr1_9502679	Chr1	9502679	snp	C	T	C	T	C	missense_variant	LOC_Os01g16730
Chr1_10015069	Chr1	10015069	snp	G	C	G	C	G	missense_variant	LOC_Os01g17402
Chr1_10020259	Chr1	10020259	snp	C	G	C	G	C	missense_variant	LOC_Os01g17420
Chr1_10234951	Chr1	10234951	snp	C	A	C	A	C	missense_variant	LOC_Os01g18250
Chr1_10319461	Chr1	10319461	snp	A	G	A	G	A	missense_variant	LOC_Os01g18375
Chr1_10349592	Chr1	10349592	snp	G	A	G	A	G	missense_variant	LOC_Os01g18410
Chr1_10819873	Chr1	10819873	snp	A	T	A	T	A	missense_variant	LOC_Os01g19160
Chr1_10899114	Chr1	10899114	snp	A	T	A	T	A	missense_variant	LOC_Os01g19280
Chr1_10900032	Chr1	10900032	snp	C	A	C	A	C	missense_variant	LOC_Os01g19280
Chr1_10900063	Chr1	10900063	snp	G	T	G	T	G	missense_variant	LOC_Os01g19280
Chr1_10950554	Chr1	10950554	snp	C	T	C	T	C	missense_variant	LOC_Os01g19350
Chr1_10991461	Chr1	10991461	snp	C	G	C	G	C	missense_variant	LOC_Os01g19430
Chr1_11079298	Chr1	11079298	snp	G	C	G	C	G	missense_variant	LOC_Os01g19529
Chr1_11094766	Chr1	11094766	snp	C	T	C	T	C	missense_variant	LOC_Os01g19570
Chr1_11096240	Chr1	11096240	snp	C	T	C	T	C	missense_variant	LOC_Os01g19580
Chr1_11098544	Chr1	11098544	snp	G	A	G	A	G	missense_variant	LOC_Os01g19580
Chr1_11155320	Chr1	11155320	snp	A	T	A	T	A	missense_variant	LOC_Os01g19670
Chr1_11199076	Chr1	11199076	snp	G	A	G	A	G	missense_variant	LOC_Os01g19730
Chr1_11219487	Chr1	11219487	snp	G	T	G	T	G	missense_variant	LOC_Os01g19760
Chr1_11409934	Chr1	11409934	snp	C	A	C	A	C	missense_variant	LOC_Os01g20100
Chr1_11462894	Chr1	11462894	snp	C	T	C	T	C	missense_variant	LOC_Os01g20160
Chr1_11505172	Chr1	11505172	snp	G	A	G	A	G	missense_variant	LOC_Os01g20206
Chr1_12078329	Chr1	12078329	snp	A	G	A	G	A	missense_variant	LOC_Os01g21585
Chr1_12280165	Chr1	12280165	snp	C	G	C	G	C	missense_variant	LOC_Os01g21880
Chr1_12280252	Chr1	12280252	snp	C	T	C	T	C	missense_variant	LOC_Os01g21880
Chr1_12280277	Chr1	12280277	snp	C	T	C	T	C	missense_variant	LOC_Os01g21880
Chr1_12280424	Chr1	12280424	snp	A	T	A	T	A	missense_variant	LOC_Os01g21880
Chr1_12292114	Chr1	12292114	snp	A	G	A	G	A	missense_variant	LOC_Os01g21900
Chr1_12298084	Chr1	12298084	snp	A	T	A	T	A	missense_variant	LOC_Os01g21920
Chr1_12316796	Chr1	12316796	snp	A	G	A	G	A	missense_variant	LOC_Os01g21950
Chr1_12327877	Chr1	12327877	snp	G	A	G	A	G	missense_variant	LOC_Os01g21960
Chr1_12327920	Chr1	12327920	snp	T	C	T	C	T	missense_variant	LOC_Os01g21960
Chr1_12350712	Chr1	12350712	snp	T	C	T	C	T	missense_variant	LOC_Os01g21990
Chr1_12350864	Chr1	12350864	snp	G	A	G	A	G	missense_variant	LOC_Os01g21990
Chr1_12352621	Chr1	12352621	snp	G	A	G	A	G	missense_variant	LOC_Os01g22000
Chr1_12352660	Chr1	12352660	snp	G	A	G	A	G	missense_variant	LOC_Os01g22000
Chr1_12372173	Chr1	12372173	snp	T	C	T	C	T	missense_variant	LOC_Os01g22030
Chr1_12399733	Chr1	12399733	snp	G	A	G	A	G	missense_variant	LOC_Os01g22080
Chr1_12401538	Chr1	12401538	snp	T	G	T	G	T	missense_variant	LOC_Os01g22080
Chr1_12401580	Chr1	12401580	snp	G	A	G	A	G	missense_variant	LOC_Os01g22080
Chr1_12494578	Chr1	12494578	snp	C	T	C	T	C	missense_variant	LOC_Os01g22220
Chr1_12503090	Chr1	12503090	snp	A	G	A	G	A	missense_variant	LOC_Os01g22230
Chr1_12556793	Chr1	12556793	snp	T	C	T	C	T	missense_variant	LOC_Os01g22336
Chr1_12556952	Chr1	12556952	snp	A	C	A	C	A	missense_variant	LOC_Os01g22336
Chr1_12556957	Chr1	12556957	snp	T	C	T	C	T	missense_variant	LOC_Os01g22336
Chr1_12556987	Chr1	12556987	snp	T	C	T	C	T	missense_variant	LOC_Os01g22336
Chr1_12557000	Chr1	12557000	snp	T	C	T	C	T	missense_variant	LOC_Os01g22336
Chr1_12581603	Chr1	12581603	snp	G	C	G	C	G	missense_variant	LOC_Os01g22370
Chr1_12581729	Chr1	12581729	snp	G	A	G	A	G	missense_variant	LOC_Os01g22370
Chr1_12581987	Chr1	12581987	snp	G	C	G	C	G	missense_variant	LOC_Os01g22370
Chr1_12585235	Chr1	12585235	snp	A	T	A	T	A	missense_variant	LOC_Os01g22390
Chr1_12586168	Chr1	12586168	snp	A	G	A	G	A	missense_variant	LOC_Os01g22390
Chr1_12587842	Chr1	12587842	snp	C	A	C	A	C	missense_variant	LOC_Os01g22390
Chr1_12588164	Chr1	12588164	snp	A	G	A	G	A	missense_variant	LOC_Os01g22390
Chr1_12588851	Chr1	12588851	snp	A	G	A	G	A	missense_variant	LOC_Os01g22390
Chr1_12590230	Chr1	12590230	snp	T	C	T	C	T	missense_variant	LOC_Os01g22390
Chr1_12590272	Chr1	12590272	snp	C	A	C	A	C	missense_variant	LOC_Os01g22390
Chr1_12590688	Chr1	12590688	snp	A	C	A	C	A	missense_variant	LOC_Os01g22390
Chr1_12591063	Chr1	12591063	snp	A	C	A	C	A	missense_variant	LOC_Os01g22390
Chr1_12591439	Chr1	12591439	snp	T	G	T	G	T	missense_variant	LOC_Os01g22390
Chr1_12591484	Chr1	12591484	snp	T	C	T	C	T	missense_variant	LOC_Os01g22390
Chr1_12591532	Chr1	12591532	snp	C	T	C	T	C	missense_variant	LOC_Os01g22390
Chr1_12591736	Chr1	12591736	snp	A	C	A	C	A	missense_variant	LOC_Os01g22390
Chr1_12591783	Chr1	12591783	snp	G	C	G	C	G	missense_variant	LOC_Os01g22390
Chr1_12591999	Chr1	12591999	snp	C	A	C	A	C	missense_variant	LOC_Os01g22390
Chr1_12592026	Chr1	12592026	snp	G	A	G	A	G	missense_variant	LOC_Os01g22390
Chr1_12592189	Chr1	12592189	snp	T	C	T	C	T	missense_variant	LOC_Os01g22390
Chr1_12592755	Chr1	12592755	snp	G	T	G	T	G	missense_variant	LOC_Os01g22390
Chr1_12592926	Chr1	12592926	snp	G	A	G	A	G	missense_variant	LOC_Os01g22390
Chr1_12593270	Chr1	12593270	snp	C	A	C	A	C	missense_variant	LOC_Os01g22390
Chr1_12593307	Chr1	12593307	snp	C	T	C	T	C	missense_variant	LOC_Os01g22390
Chr1_12593388	Chr1	12593388	snp	T	C	T	C	T	missense_variant	LOC_Os01g22390
Chr1_12593424	Chr1	12593424	snp	C	T	C	T	C	missense_variant	LOC_Os01g22390
Chr1_12593528	Chr1	12593528	snp	T	G	T	G	T	missense_variant	LOC_Os01g22390
Chr1_12593539	Chr1	12593539	snp	C	A	C	A	C	missense_variant	LOC_Os01g22390
Chr1_12615999	Chr1	12615999	snp	A	G	A	G	A	missense_variant	LOC_Os01g22430
Chr1_12616036	Chr1	12616036	snp	G	C	G	C	G	missense_variant	LOC_Os01g22430
Chr1_12616057	Chr1	12616057	snp	C	T	C	T	C	missense_variant	LOC_Os01g22430
Chr1_12616173	Chr1	12616173	snp	C	T	C	T	C	missense_variant	LOC_Os01g22430
Chr1_12639561	Chr1	12639561	snp	T	G	T	G	T	missense_variant	LOC_Os01g22480
Chr1_12639579	Chr1	12639579	snp	A	G	A	G	A	missense_variant	LOC_Os01g22480
Chr1_12639657	Chr1	12639657	snp	G	A	G	A	G	missense_variant	LOC_Os01g22480
Chr1_12639711	Chr1	12639711	snp	G	A	G	A	G	missense_variant	LOC_Os01g22480
Chr1_12639723	Chr1	12639723	snp	T	C	T	C	T	missense_variant	LOC_Os01g22480
Chr1_12639984	Chr1	12639984	snp	A	G	A	G	A	missense_variant	LOC_Os01g22480
Chr1_12640188	Chr1	12640188	snp	A	G	A	G	A	missense_variant	LOC_Os01g22480
Chr1_12648776	Chr1	12648776	snp	A	C	A	C	A	missense_variant	LOC_Os01g22500
Chr1_12653995	Chr1	12653995	snp	C	T	C	T	C	missense_variant	LOC_Os01g22510
Chr1_12655881	Chr1	12655881	snp	A	T	A	T	A	missense_variant	LOC_Os01g22520
Chr1_12660949	Chr1	12660949	snp	A	G	A	G	A	missense_variant	LOC_Os01g22530
Chr1_12664838	Chr1	12664838	snp	G	T	G	T	G	missense_variant	LOC_Os01g22540
Chr1_12669533	Chr1	12669533	snp	C	T	C	T	C	missense_variant	LOC_Os01g22550
Chr1_12670469	Chr1	12670469	snp	A	G	A	G	A	missense_variant	LOC_Os01g22550
Chr1_12670809	Chr1	12670809	snp	A	C	A	C	A	missense_variant	LOC_Os01g22550
Chr1_12682338	Chr1	12682338	snp	C	T	C	T	C	missense_variant	LOC_Os01g22570
Chr1_13327942	Chr1	13327942	snp	C	A	C	A	C	missense_variant	LOC_Os01g23690
Chr1_13364295	Chr1	13364295	snp	G	T	G	T	G	missense_variant	LOC_Os01g23760
Chr1_13364319	Chr1	13364319	snp	C	A	C	A	C	missense_variant	LOC_Os01g23760
Chr1_13374418	Chr1	13374418	snp	C	T	C	T	C	missense_variant	LOC_Os01g23780
Chr1_13374982	Chr1	13374982	snp	T	C	T	C	T	missense_variant	LOC_Os01g23790
Chr1_13578017	Chr1	13578017	snp	C	G	C	G	C	missense_variant	LOC_Os01g24080
Chr1_13578353	Chr1	13578353	snp	G	A	G	A	G	missense_variant	LOC_Os01g24080
Chr1_13578384	Chr1	13578384	snp	C	T	C	T	C	missense_variant	LOC_Os01g24080
Chr1_13578545	Chr1	13578545	snp	G	A	G	A	G	missense_variant	LOC_Os01g24080
Chr1_13579175	Chr1	13579175	snp	G	A	G	A	G	missense_variant	LOC_Os01g24080
Chr1_13579220	Chr1	13579220	snp	C	T	C	T	C	missense_variant	LOC_Os01g24080
Chr1_13579227	Chr1	13579227	snp	T	C	T	C	T	missense_variant	LOC_Os01g24080
Chr1_13579251	Chr1	13579251	snp	T	C	T	C	T	missense_variant	LOC_Os01g24080
Chr1_13579410	Chr1	13579410	snp	A	G	A	G	A	missense_variant	LOC_Os01g24080
Chr1_13579427	Chr1	13579427	snp	C	A	C	A	C	missense_variant	LOC_Os01g24080
Chr1_13579906	Chr1	13579906	snp	A	G	A	G	A	missense_variant	LOC_Os01g24080
Chr1_13579988	Chr1	13579988	snp	A	G	A	G	A	missense_variant	LOC_Os01g24080
Chr1_13580013	Chr1	13580013	snp	C	G	C	G	C	missense_variant	LOC_Os01g24080
Chr1_13580853	Chr1	13580853	snp	A	T	A	T	A	missense_variant	LOC_Os01g24080
Chr1_13714340	Chr1	13714340	snp	T	A	T	A	T	missense_variant	LOC_Os01g24340
Chr1_13718423	Chr1	13718423	snp	C	T	C	T	C	missense_variant	LOC_Os01g24350
Chr1_13770977	Chr1	13770977	snp	G	A	G	A	G	missense_variant	LOC_Os01g24420
Chr1_13776376	Chr1	13776376	snp	G	A	G	A	G	missense_variant	LOC_Os01g24430
Chr1_13785027	Chr1	13785027	snp	G	C	G	C	G	missense_variant	LOC_Os01g24450
Chr1_13788668	Chr1	13788668	snp	G	A	G	A	G	missense_variant	LOC_Os01g24460
Chr1_13789269	Chr1	13789269	snp	G	A	G	A	G	missense_variant	LOC_Os01g24460
Chr1_13796468	Chr1	13796468	snp	C	T	C	T	C	missense_variant	LOC_Os01g24470
Chr1_13796896	Chr1	13796896	snp	G	T	G	T	G	missense_variant	LOC_Os01g24470
Chr1_13803203	Chr1	13803203	snp	T	G	T	G	T	missense_variant	LOC_Os01g24480
Chr1_13803420	Chr1	13803420	snp	C	T	C	T	C	missense_variant	LOC_Os01g24480
Chr1_13809079	Chr1	13809079	snp	C	G	C	G	C	missense_variant	LOC_Os01g24490
Chr1_13809153	Chr1	13809153	snp	C	A	C	A	C	missense_variant	LOC_Os01g24490
Chr1_13843460	Chr1	13843460	snp	C	T	C	T	C	missense_variant	LOC_Os01g24560
Chr1_13892505	Chr1	13892505	snp	A	T	A	T	A	missense_variant	LOC_Os01g24680
Chr1_13914470	Chr1	13914470	snp	C	T	C	T	C	missense_variant	LOC_Os01g24730
Chr1_13985576	Chr1	13985576	snp	C	T	C	T	C	missense_variant	LOC_Os01g24830
Chr1_14018007	Chr1	14018007	snp	C	G	C	G	C	missense_variant	LOC_Os01g24880
Chr1_14026257	Chr1	14026257	snp	C	T	C	T	C	missense_variant	LOC_Os01g24900
Chr1_14150031	Chr1	14150031	snp	A	G	A	G	A	missense_variant	LOC_Os01g25070
Chr1_14150130	Chr1	14150130	snp	G	A	G	A	G	missense_variant	LOC_Os01g25070
Chr1_14150170	Chr1	14150170	snp	C	T	C	T	C	missense_variant	LOC_Os01g25070
Chr1_14150203	Chr1	14150203	snp	G	A	G	A	G	missense_variant	LOC_Os01g25070
Chr1_14167704	Chr1	14167704	snp	G	T	G	T	G	missense_variant	LOC_Os01g25100
Chr1_14210516	Chr1	14210516	snp	C	T	C	T	C	missense_variant	LOC_Os01g25160
Chr1_14210907	Chr1	14210907	snp	A	G	A	G	A	missense_variant	LOC_Os01g25160
Chr1_14254970	Chr1	14254970	snp	C	A	C	A	C	missense_variant	LOC_Os01g25240
Chr1_14255277	Chr1	14255277	snp	C	G	C	G	C	missense_variant	LOC_Os01g25240
Chr1_14255312	Chr1	14255312	snp	C	T	C	T	C	missense_variant	LOC_Os01g25240
Chr1_14256514	Chr1	14256514	snp	G	C	G	C	G	missense_variant	LOC_Os01g25240
Chr1_14256584	Chr1	14256584	snp	T	A	T	A	T	missense_variant	LOC_Os01g25240
Chr1_14264440	Chr1	14264440	snp	G	C	G	C	G	missense_variant	LOC_Os01g25270
Chr1_14299934	Chr1	14299934	snp	C	T	C	T	C	missense_variant	LOC_Os01g25320
Chr1_14300012	Chr1	14300012	snp	T	A	T	A	T	missense_variant	LOC_Os01g25320
Chr1_14300706	Chr1	14300706	snp	T	A	T	A	T	missense_variant	LOC_Os01g25320
Chr1_14300715	Chr1	14300715	snp	C	T	C	T	C	missense_variant	LOC_Os01g25320
Chr1_14300846	Chr1	14300846	snp	A	G	A	G	A	missense_variant	LOC_Os01g25320
Chr1_14302570	Chr1	14302570	snp	T	A	T	A	T	missense_variant	LOC_Os01g25320
Chr1_14318336	Chr1	14318336	snp	C	A	C	A	C	missense_variant	LOC_Os01g25340
Chr1_14318437	Chr1	14318437	snp	G	A	G	A	G	missense_variant	LOC_Os01g25340
Chr1_14319158	Chr1	14319158	snp	A	T	A	T	A	missense_variant	LOC_Os01g25340
Chr1_14319174	Chr1	14319174	snp	C	T	C	T	C	missense_variant	LOC_Os01g25340
Chr1_14319182	Chr1	14319182	snp	G	A	G	A	G	missense_variant	LOC_Os01g25340
Chr1_14319560	Chr1	14319560	snp	C	A	C	A	C	missense_variant	LOC_Os01g25340
Chr1_14326922	Chr1	14326922	snp	C	T	C	T	C	missense_variant	LOC_Os01g25360
Chr1_14326947	Chr1	14326947	snp	A	C	A	C	A	missense_variant	LOC_Os01g25360
Chr1_14331460	Chr1	14331460	snp	C	G	C	G	C	missense_variant	LOC_Os01g25370
Chr1_14332471	Chr1	14332471	snp	T	C	T	C	T	missense_variant	LOC_Os01g25370
Chr1_14332589	Chr1	14332589	snp	G	C	G	C	G	missense_variant	LOC_Os01g25370
Chr1_14332671	Chr1	14332671	snp	A	G	A	G	A	missense_variant	LOC_Os01g25370
Chr1_14332677	Chr1	14332677	snp	G	T	G	T	G	missense_variant	LOC_Os01g25370
Chr1_14417482	Chr1	14417482	snp	C	T	C	T	C	missense_variant	LOC_Os01g25450
Chr1_14418279	Chr1	14418279	snp	G	A	G	A	G	missense_variant	LOC_Os01g25450
Chr1_14419830	Chr1	14419830	snp	G	A	G	A	G	missense_variant	LOC_Os01g25450
Chr1_14420899	Chr1	14420899	snp	A	T	A	T	A	missense_variant	LOC_Os01g25450
Chr1_14422215	Chr1	14422215	snp	G	A	G	A	G	missense_variant	LOC_Os01g25450
Chr1_14422459	Chr1	14422459	snp	C	T	C	T	C	missense_variant	LOC_Os01g25450
Chr1_14424906	Chr1	14424906	snp	T	A	T	A	T	missense_variant	LOC_Os01g25450
Chr1_14425452	Chr1	14425452	snp	G	A	G	A	G	missense_variant	LOC_Os01g25450
Chr1_14426023	Chr1	14426023	snp	C	T	C	T	C	missense_variant	LOC_Os01g25450
Chr1_14428272	Chr1	14428272	snp	G	A	G	A	G	missense_variant	LOC_Os01g25450
Chr1_14430162	Chr1	14430162	snp	G	C	G	C	G	missense_variant	LOC_Os01g25450
Chr1_14430701	Chr1	14430701	snp	G	T	G	T	G	missense_variant	LOC_Os01g25450
Chr1_14442745	Chr1	14442745	snp	G	A	G	A	G	missense_variant	LOC_Os01g25470
Chr1_14444638	Chr1	14444638	snp	C	T	C	T	C	missense_variant	LOC_Os01g25470
Chr1_14461467	Chr1	14461467	snp	C	T	C	T	C	missense_variant	LOC_Os01g25510
Chr1_14464839	Chr1	14464839	snp	C	T	C	T	C	missense_variant	LOC_Os01g25520
Chr1_14510179	Chr1	14510179	snp	C	T	C	T	C	missense_variant	LOC_Os01g25600
Chr1_14528073	Chr1	14528073	snp	G	A	G	A	G	missense_variant	LOC_Os01g25630
Chr1_14530237	Chr1	14530237	snp	C	T	C	T	C	missense_variant	LOC_Os01g25630
Chr1_14530711	Chr1	14530711	snp	C	T	C	T	C	missense_variant	LOC_Os01g25630
Chr1_14531057	Chr1	14531057	snp	C	T	C	T	C	missense_variant	LOC_Os01g25630
Chr1_14580120	Chr1	14580120	snp	T	C	T	C	T	missense_variant	LOC_Os01g25720
Chr1_14590889	Chr1	14590889	snp	T	C	T	C	T	missense_variant	LOC_Os01g25740
Chr1_14599394	Chr1	14599394	snp	C	T	C	T	C	missense_variant	LOC_Os01g25760
Chr1_14605754	Chr1	14605754	snp	C	T	C	T	C	missense_variant	LOC_Os01g25770
Chr1_14605840	Chr1	14605840	snp	G	A	G	A	G	missense_variant	LOC_Os01g25770
Chr1_14611390	Chr1	14611390	snp	A	C	A	C	A	missense_variant	LOC_Os01g25800
Chr1_14679702	Chr1	14679702	snp	A	G	A	G	A	missense_variant	LOC_Os01g25880
Chr1_14749908	Chr1	14749908	snp	G	A	G	A	G	missense_variant	LOC_Os01g26010
Chr1_14750025	Chr1	14750025	snp	G	A	G	A	G	missense_variant	LOC_Os01g26010
Chr1_14768809	Chr1	14768809	snp	A	G	A	G	A	missense_variant	LOC_Os01g26060
Chr1_14769097	Chr1	14769097	snp	A	G	A	G	A	missense_variant	LOC_Os01g26060
Chr1_14777876	Chr1	14777876	snp	C	T	C	T	C	missense_variant	LOC_Os01g26080
Chr1_14777906	Chr1	14777906	snp	G	A	G	A	G	missense_variant	LOC_Os01g26080
Chr1_14786450	Chr1	14786450	snp	G	A	G	A	G	missense_variant	LOC_Os01g26090
Chr1_14786481	Chr1	14786481	snp	C	T	C	T	C	missense_variant	LOC_Os01g26090
Chr1_14786747	Chr1	14786747	snp	G	A	G	A	G	missense_variant	LOC_Os01g26090
Chr1_14792635	Chr1	14792635	snp	C	T	C	T	C	missense_variant	LOC_Os01g26110
Chr1_14820822	Chr1	14820822	snp	T	A	T	A	T	missense_variant	LOC_Os01g26160
Chr1_14825748	Chr1	14825748	snp	C	T	C	T	C	missense_variant	LOC_Os01g26174
Chr1_14827464	Chr1	14827464	snp	C	A	C	A	C	missense_variant	LOC_Os01g26174
Chr1_14857304	Chr1	14857304	snp	G	C	G	C	G	missense_variant	LOC_Os01g26210
Chr1_14857677	Chr1	14857677	snp	C	A	C	A	C	missense_variant	LOC_Os01g26210
Chr1_15151899	Chr1	15151899	snp	A	G	A	G	A	missense_variant	LOC_Os01g27160
Chr1_15290162	Chr1	15290162	snp	G	T	G	T	G	missense_variant	LOC_Os01g27380
Chr1_15290188	Chr1	15290188	snp	G	A	G	A	G	missense_variant	LOC_Os01g27380
Chr1_15297059	Chr1	15297059	snp	G	T	G	T	G	missense_variant	LOC_Os01g27400
Chr1_15337001	Chr1	15337001	snp	G	A	G	A	G	missense_variant	LOC_Os01g27470
Chr1_15337269	Chr1	15337269	snp	T	C	T	C	T	missense_variant	LOC_Os01g27470
Chr1_15344578	Chr1	15344578	snp	A	C	A	C	A	missense_variant	LOC_Os01g27480
Chr1_15345287	Chr1	15345287	snp	A	G	A	G	A	missense_variant	LOC_Os01g27480
Chr1_17343871	Chr1	17343871	snp	C	G	C	G	C	missense_variant	LOC_Os01g31680
Chr1_17996047	Chr1	17996047	snp	C	T	C	T	C	missense_variant	LOC_Os01g32790
Chr1_18002233	Chr1	18002233	snp	C	T	C	T	C	missense_variant	LOC_Os01g32800
Chr1_18078058	Chr1	18078058	snp	T	C	T	C	T	missense_variant	LOC_Os01g32930
Chr1_18159516	Chr1	18159516	snp	G	T	G	T	G	missense_variant	LOC_Os01g33050
Chr1_18464561	Chr1	18464561	snp	T	C	T	C	T	missense_variant	LOC_Os01g33550
Chr1_18671960	Chr1	18671960	snp	A	G	A	G	A	missense_variant	LOC_Os01g33950
Chr1_18710863	Chr1	18710863	snp	T	G	T	G	T	missense_variant	LOC_Os01g34000
Chr1_18720118	Chr1	18720118	snp	C	G	C	G	C	missense_variant	LOC_Os01g34010
Chr1_18720126	Chr1	18720126	snp	A	G	A	G	A	missense_variant	LOC_Os01g34010
Chr1_18720880	Chr1	18720880	snp	T	C	T	C	T	missense_variant	LOC_Os01g34010
Chr1_18721034	Chr1	18721034	snp	C	G	C	G	C	missense_variant	LOC_Os01g34010
Chr1_18722124	Chr1	18722124	snp	G	A	G	A	G	missense_variant	LOC_Os01g34010
Chr1_18749571	Chr1	18749571	snp	C	T	C	T	C	missense_variant	LOC_Os01g34050
Chr1_18791733	Chr1	18791733	snp	C	A	C	A	C	missense_variant	LOC_Os01g34120
Chr1_18869932	Chr1	18869932	snp	C	T	C	T	C	missense_variant	LOC_Os01g34220
Chr1_18870256	Chr1	18870256	snp	C	T	C	T	C	missense_variant	LOC_Os01g34220
Chr1_18920923	Chr1	18920923	snp	G	A	G	A	G	missense_variant	LOC_Os01g34320
Chr1_18920950	Chr1	18920950	snp	G	A	G	A	G	missense_variant	LOC_Os01g34320
Chr1_18940895	Chr1	18940895	snp	C	T	C	T	C	missense_variant	LOC_Os01g34350
Chr1_18941021	Chr1	18941021	snp	A	G	A	G	A	missense_variant	LOC_Os01g34350
Chr1_18943140	Chr1	18943140	snp	C	A	C	A	C	missense_variant	LOC_Os01g34350
Chr1_19360300	Chr1	19360300	snp	T	A	T	A	T	missense_variant	LOC_Os01g34980
Chr1_19382280	Chr1	19382280	snp	A	T	A	T	A	missense_variant	LOC_Os01g35030
Chr1_19385633	Chr1	19385633	snp	G	A	G	A	G	missense_variant	LOC_Os01g35030
Chr1_19386285	Chr1	19386285	snp	G	T	G	T	G	missense_variant	LOC_Os01g35030
Chr1_19386858	Chr1	19386858	snp	C	G	C	G	C	missense_variant	LOC_Os01g35030
Chr1_19390889	Chr1	19390889	snp	C	G	C	G	C	missense_variant	LOC_Os01g35040
Chr1_19391452	Chr1	19391452	snp	T	G	T	G	T	missense_variant	LOC_Os01g35040
Chr1_19437169	Chr1	19437169	snp	G	C	G	C	G	missense_variant	LOC_Os01g35110
Chr1_19438002	Chr1	19438002	snp	A	G	A	G	A	missense_variant	LOC_Os01g35120
Chr1_19438187	Chr1	19438187	snp	G	A	G	A	G	missense_variant	LOC_Os01g35120
Chr1_19438328	Chr1	19438328	snp	G	T	G	T	G	missense_variant	LOC_Os01g35120
Chr1_19438425	Chr1	19438425	snp	A	C	A	C	A	missense_variant	LOC_Os01g35120
Chr1_19456467	Chr1	19456467	snp	A	G	A	G	A	missense_variant	LOC_Os01g35160
Chr1_19456524	Chr1	19456524	snp	C	T	C	T	C	missense_variant	LOC_Os01g35160
Chr1_19456684	Chr1	19456684	snp	C	T	C	T	C	missense_variant	LOC_Os01g35160
Chr1_19467396	Chr1	19467396	snp	C	T	C	T	C	missense_variant	LOC_Os01g35170
Chr1_19470467	Chr1	19470467	snp	C	T	C	T	C	missense_variant	LOC_Os01g35184
Chr1_19510575	Chr1	19510575	snp	G	A	G	A	G	missense_variant	LOC_Os01g35240
Chr1_19542972	Chr1	19542972	snp	A	G	A	G	A	missense_variant	LOC_Os01g35310
Chr1_19543802	Chr1	19543802	snp	C	T	C	T	C	missense_variant	LOC_Os01g35310
Chr1_19547372	Chr1	19547372	snp	C	T	C	T	C	missense_variant	LOC_Os01g35320
Chr1_19548112	Chr1	19548112	snp	G	A	G	A	G	missense_variant	LOC_Os01g35320
Chr1_19550015	Chr1	19550015	snp	C	T	C	T	C	missense_variant	LOC_Os01g35330
Chr1_19550032	Chr1	19550032	snp	A	G	A	G	A	missense_variant	LOC_Os01g35330
Chr1_19684330	Chr1	19684330	snp	G	A	G	A	G	missense_variant	LOC_Os01g35580
Chr1_19684439	Chr1	19684439	snp	G	A	G	A	G	missense_variant	LOC_Os01g35580
Chr1_19684798	Chr1	19684798	snp	C	T	C	T	C	missense_variant	LOC_Os01g35580
Chr1_19690403	Chr1	19690403	snp	A	C	A	C	A	missense_variant	LOC_Os01g35590
Chr1_19692566	Chr1	19692566	snp	A	T	A	T	A	missense_variant	LOC_Os01g35590
Chr1_19710302	Chr1	19710302	snp	T	C	T	C	T	missense_variant	LOC_Os01g35610
Chr1_19911636	Chr1	19911636	snp	G	C	G	C	G	missense_variant	LOC_Os01g35990
Chr1_19911667	Chr1	19911667	snp	G	C	G	C	G	missense_variant	LOC_Os01g35990
Chr1_19911849	Chr1	19911849	snp	A	G	A	G	A	missense_variant	LOC_Os01g35990
Chr1_19911946	Chr1	19911946	snp	A	G	A	G	A	missense_variant	LOC_Os01g35990
Chr1_19912134	Chr1	19912134	snp	A	G	A	G	A	missense_variant	LOC_Os01g35990
Chr1_19912279	Chr1	19912279	snp	G	A	G	A	G	missense_variant	LOC_Os01g35990
Chr1_19972991	Chr1	19972991	snp	A	C	A	C	A	missense_variant	LOC_Os01g36090
Chr1_20023182	Chr1	20023182	snp	C	A	C	A	C	missense_variant	LOC_Os01g36200
Chr1_20256393	Chr1	20256393	snp	C	T	C	T	C	missense_variant	LOC_Os01g36500
Chr1_21666287	Chr1	21666287	snp	C	A	C	A	C	missense_variant	LOC_Os01g38580
Chr1_21733751	Chr1	21733751	snp	C	G	C	G	C	missense_variant	LOC_Os01g38690
Chr1_21743997	Chr1	21743997	snp	G	A	G	A	G	missense_variant	LOC_Os01g38720
Chr1_21755638	Chr1	21755638	snp	G	A	G	A	G	missense_variant	LOC_Os01g38750
Chr1_21755771	Chr1	21755771	snp	C	T	C	T	C	missense_variant	LOC_Os01g38750
Chr1_21755794	Chr1	21755794	snp	C	T	C	T	C	missense_variant	LOC_Os01g38750
Chr1_21759947	Chr1	21759947	snp	A	G	A	G	A	missense_variant	LOC_Os01g38780
Chr1_21797037	Chr1	21797037	snp	G	C	G	C	G	missense_variant	LOC_Os01g38850
Chr1_21797127	Chr1	21797127	snp	A	C	A	C	A	missense_variant	LOC_Os01g38850
Chr1_21810012	Chr1	21810012	snp	G	A	G	A	G	missense_variant	LOC_Os01g38870
Chr1_21810493	Chr1	21810493	snp	C	T	C	T	C	missense_variant	LOC_Os01g38870
Chr1_21847585	Chr1	21847585	snp	G	C	G	C	G	missense_variant	LOC_Os01g38910
Chr1_21847609	Chr1	21847609	snp	T	C	T	C	T	missense_variant	LOC_Os01g38910
Chr1_21886924	Chr1	21886924	snp	C	T	C	T	C	missense_variant	LOC_Os01g38960
Chr1_21902617	Chr1	21902617	snp	A	C	A	C	A	missense_variant	LOC_Os01g38980
Chr1_21919787	Chr1	21919787	snp	C	T	C	T	C	missense_variant	LOC_Os01g38990
Chr1_21919796	Chr1	21919796	snp	A	C	A	C	A	missense_variant	LOC_Os01g38990
Chr1_21919819	Chr1	21919819	snp	G	A	G	A	G	missense_variant	LOC_Os01g38990
Chr1_22041117	Chr1	22041117	snp	C	T	C	T	C	missense_variant	LOC_Os01g39170
Chr1_22043090	Chr1	22043090	snp	C	T	C	T	C	missense_variant	LOC_Os01g39180
Chr1_22044715	Chr1	22044715	snp	G	A	G	A	G	missense_variant	LOC_Os01g39180
Chr1_22064324	Chr1	22064324	snp	G	C	G	C	G	missense_variant	LOC_Os01g39220
Chr1_22083236	Chr1	22083236	snp	C	G	C	G	C	missense_variant	LOC_Os01g39260
Chr1_22125670	Chr1	22125670	snp	A	C	A	C	A	missense_variant	LOC_Os01g39310
Chr1_22125704	Chr1	22125704	snp	T	C	T	C	T	missense_variant	LOC_Os01g39310
Chr1_22127259	Chr1	22127259	snp	G	A	G	A	G	missense_variant	LOC_Os01g39310
Chr1_22417881	Chr1	22417881	snp	G	A	G	A	G	missense_variant	LOC_Os01g39760
Chr1_22437948	Chr1	22437948	snp	T	C	T	C	T	missense_variant	LOC_Os01g39780
Chr1_22437995	Chr1	22437995	snp	A	G	A	G	A	missense_variant	LOC_Os01g39780
Chr1_22438040	Chr1	22438040	snp	G	C	G	C	G	missense_variant	LOC_Os01g39780
Chr1_22438119	Chr1	22438119	snp	A	G	A	G	A	missense_variant	LOC_Os01g39780
Chr1_22441154	Chr1	22441154	snp	T	G	T	G	T	missense_variant	LOC_Os01g39790
Chr1_22447064	Chr1	22447064	snp	C	T	C	T	C	missense_variant	LOC_Os01g39800
Chr1_22449744	Chr1	22449744	snp	C	T	C	T	C	missense_variant	LOC_Os01g39800
Chr1_22451980	Chr1	22451980	snp	C	T	C	T	C	missense_variant	LOC_Os01g39810
Chr1_22455395	Chr1	22455395	snp	C	G	C	G	C	missense_variant	LOC_Os01g39820
Chr1_22475197	Chr1	22475197	snp	C	T	C	T	C	missense_variant	LOC_Os01g39850
Chr1_22684324	Chr1	22684324	snp	C	A	C	A	C	missense_variant	LOC_Os01g40200
Chr1_22717199	Chr1	22717199	snp	G	T	G	T	G	missense_variant	LOC_Os01g40250
Chr1_22718795	Chr1	22718795	snp	G	A	G	A	G	missense_variant	LOC_Os01g40250
Chr1_22719504	Chr1	22719504	snp	C	G	C	G	C	missense_variant	LOC_Os01g40250
Chr1_22724941	Chr1	22724941	snp	C	T	C	T	C	missense_variant	LOC_Os01g40250
Chr1_22732784	Chr1	22732784	snp	C	T	C	T	C	missense_variant	LOC_Os01g40260
Chr1_22744074	Chr1	22744074	snp	C	G	C	G	C	missense_variant	LOC_Os01g40280
Chr1_22793418	Chr1	22793418	snp	G	C	G	C	G	missense_variant	LOC_Os01g40370
Chr1_22807135	Chr1	22807135	snp	A	T	A	T	A	missense_variant	LOC_Os01g40390
Chr1_22815648	Chr1	22815648	snp	C	A	C	A	C	missense_variant	LOC_Os01g40410
Chr1_22815715	Chr1	22815715	snp	G	A	G	A	G	missense_variant	LOC_Os01g40410
Chr1_22815775	Chr1	22815775	snp	G	A	G	A	G	missense_variant	LOC_Os01g40410
Chr1_22817605	Chr1	22817605	snp	C	T	C	T	C	missense_variant	LOC_Os01g40410
Chr1_22837658	Chr1	22837658	snp	T	C	T	C	T	missense_variant	LOC_Os01g40450
Chr1_22837689	Chr1	22837689	snp	C	T	C	T	C	missense_variant	LOC_Os01g40450
Chr1_22871078	Chr1	22871078	snp	G	T	G	T	G	missense_variant	LOC_Os01g40480
Chr1_22896743	Chr1	22896743	snp	G	T	G	T	G	missense_variant	LOC_Os01g40520
Chr1_22896780	Chr1	22896780	snp	G	A	G	A	G	missense_variant	LOC_Os01g40520
Chr1_22896813	Chr1	22896813	snp	G	A	G	A	G	missense_variant	LOC_Os01g40520
Chr1_22935657	Chr1	22935657	snp	C	T	C	T	C	missense_variant	LOC_Os01g40610
Chr1_22936739	Chr1	22936739	snp	C	G	C	G	C	missense_variant	LOC_Os01g40610
Chr1_22980691	Chr1	22980691	snp	T	C	T	C	T	missense_variant	LOC_Os01g40640
Chr1_23007381	Chr1	23007381	snp	C	T	C	T	C	missense_variant	LOC_Os01g40720
Chr1_23007638	Chr1	23007638	snp	T	C	T	C	T	missense_variant	LOC_Os01g40720
Chr1_23013565	Chr1	23013565	snp	A	C	A	C	A	missense_variant	LOC_Os01g40730
Chr1_23013573	Chr1	23013573	snp	C	T	C	T	C	missense_variant	LOC_Os01g40730
Chr1_23025193	Chr1	23025193	snp	T	A	T	A	T	missense_variant	LOC_Os01g40750
Chr1_23025204	Chr1	23025204	snp	T	C	C	T	C	missense_variant	LOC_Os01g40750
Chr1_23105473	Chr1	23105473	snp	A	C	A	C	A	missense_variant	LOC_Os01g40860
Chr1_23113849	Chr1	23113849	snp	C	G	C	G	C	missense_variant	LOC_Os01g40870
Chr1_23118986	Chr1	23118986	snp	G	C	G	C	G	missense_variant	LOC_Os01g40870
Chr1_23147262	Chr1	23147262	snp	C	T	C	T	C	missense_variant	LOC_Os01g40920
Chr1_23154482	Chr1	23154482	snp	T	A	A	T	A	missense_variant	LOC_Os01g40930
Chr1_23235370	Chr1	23235370	snp	T	A	T	A	T	missense_variant	LOC_Os01g41030
Chr1_23240833	Chr1	23240833	snp	A	C	A	C	A	missense_variant	LOC_Os01g41040
Chr1_23240864	Chr1	23240864	snp	C	G	C	G	C	missense_variant	LOC_Os01g41040
Chr1_23300885	Chr1	23300885	snp	A	C	A	C	A	missense_variant	LOC_Os01g41160
Chr1_23343606	Chr1	23343606	snp	G	C	G	C	G	missense_variant	LOC_Os01g41240
Chr1_23344842	Chr1	23344842	snp	T	C	T	C	T	missense_variant	LOC_Os01g41240
Chr1_23344997	Chr1	23344997	snp	T	A	T	A	T	missense_variant	LOC_Os01g41240
Chr1_23348799	Chr1	23348799	snp	G	A	G	A	G	missense_variant	LOC_Os01g41250
Chr1_23349074	Chr1	23349074	snp	A	G	A	G	A	missense_variant	LOC_Os01g41250
Chr1_23349150	Chr1	23349150	snp	A	G	A	G	A	missense_variant	LOC_Os01g41250
Chr1_23349194	Chr1	23349194	snp	G	A	G	A	G	missense_variant	LOC_Os01g41250
Chr1_23349267	Chr1	23349267	snp	G	T	T	G	T	missense_variant	LOC_Os01g41250
Chr1_23349282	Chr1	23349282	snp	T	C	T	C	T	missense_variant	LOC_Os01g41250
Chr1_23349323	Chr1	23349323	snp	T	C	T	C	T	missense_variant	LOC_Os01g41250
Chr1_23352002	Chr1	23352002	snp	G	A	G	A	G	missense_variant	LOC_Os01g41260
Chr1_23352392	Chr1	23352392	snp	C	T	C	T	C	missense_variant	LOC_Os01g41260
Chr1_23353567	Chr1	23353567	snp	G	C	G	C	G	missense_variant	LOC_Os01g41260
Chr1_23357088	Chr1	23357088	snp	G	A	G	A	G	missense_variant	LOC_Os01g41270
Chr1_23357112	Chr1	23357112	snp	C	A	C	A	C	missense_variant	LOC_Os01g41270
Chr1_23357157	Chr1	23357157	snp	A	G	A	G	A	missense_variant	LOC_Os01g41270
Chr1_23357289	Chr1	23357289	snp	T	G	T	G	T	missense_variant	LOC_Os01g41270
Chr1_23358446	Chr1	23358446	snp	G	A	G	A	G	missense_variant	LOC_Os01g41270
Chr1_23358679	Chr1	23358679	snp	T	C	T	C	T	missense_variant	LOC_Os01g41270
Chr1_23360788	Chr1	23360788	snp	G	A	G	A	G	missense_variant	LOC_Os01g41280
Chr1_23360827	Chr1	23360827	snp	G	A	A	G	A	missense_variant	LOC_Os01g41280
Chr1_23361760	Chr1	23361760	snp	A	G	G	A	G	missense_variant	LOC_Os01g41280
Chr1_23364740	Chr1	23364740	snp	C	G	C	G	C	missense_variant	LOC_Os01g41290
Chr1_23367486	Chr1	23367486	snp	C	T	C	T	C	missense_variant	LOC_Os01g41300
Chr1_23384585	Chr1	23384585	snp	C	T	C	T	C	missense_variant	LOC_Os01g41320
Chr1_23402706	Chr1	23402706	snp	G	A	G	A	G	missense_variant	LOC_Os01g41360
Chr1_23403470	Chr1	23403470	snp	G	A	G	A	G	missense_variant	LOC_Os01g41360
Chr1_23410935	Chr1	23410935	snp	G	T	G	T	G	missense_variant	LOC_Os01g41370
Chr1_23410941	Chr1	23410941	snp	G	T	G	T	G	missense_variant	LOC_Os01g41370
Chr1_23439974	Chr1	23439974	snp	G	A	G	A	G	missense_variant	LOC_Os01g41400
Chr1_23440885	Chr1	23440885	snp	C	G	C	G	C	missense_variant	LOC_Os01g41400
Chr1_23441347	Chr1	23441347	snp	G	A	G	A	G	missense_variant	LOC_Os01g41400
Chr1_23447726	Chr1	23447726	snp	A	C	A	C	A	missense_variant	LOC_Os01g41420
Chr1_23456617	Chr1	23456617	snp	G	A	G	A	G	missense_variant	LOC_Os01g41430
Chr1_23456707	Chr1	23456707	snp	C	A	C	A	C	missense_variant	LOC_Os01g41430
Chr1_23456867	Chr1	23456867	snp	T	C	T	C	T	missense_variant	LOC_Os01g41430
Chr1_23457178	Chr1	23457178	snp	C	G	C	G	C	missense_variant	LOC_Os01g41430
Chr1_23457197	Chr1	23457197	snp	A	G	A	G	A	missense_variant	LOC_Os01g41430
Chr1_23457478	Chr1	23457478	snp	G	A	G	A	G	missense_variant	LOC_Os01g41430
Chr1_23457526	Chr1	23457526	snp	A	G	A	G	A	missense_variant	LOC_Os01g41430
Chr1_23463747	Chr1	23463747	snp	T	G	T	G	T	missense_variant	LOC_Os01g41450
Chr1_23463756	Chr1	23463756	snp	G	C	G	C	G	missense_variant	LOC_Os01g41450
Chr1_23464665	Chr1	23464665	snp	C	T	C	T	C	missense_variant	LOC_Os01g41450
Chr1_23464946	Chr1	23464946	snp	G	A	G	A	G	missense_variant	LOC_Os01g41450
Chr1_23513434	Chr1	23513434	snp	C	T	C	T	C	missense_variant	LOC_Os01g41540
Chr1_23513447	Chr1	23513447	snp	A	G	A	G	A	missense_variant	LOC_Os01g41540
Chr1_23513510	Chr1	23513510	snp	T	C	T	C	T	missense_variant	LOC_Os01g41540
Chr1_23513698	Chr1	23513698	snp	G	A	G	A	G	missense_variant	LOC_Os01g41540
Chr1_23523015	Chr1	23523015	snp	C	G	C	G	C	missense_variant	LOC_Os01g41560
Chr1_23574787	Chr1	23574787	snp	C	G	C	G	C	missense_variant	LOC_Os01g41630
Chr1_23580005	Chr1	23580005	snp	G	T	G	T	G	missense_variant	LOC_Os01g41640
Chr1_23587963	Chr1	23587963	snp	T	C	C	T	C	missense_variant	LOC_Os01g41670
Chr1_23588287	Chr1	23588287	snp	A	G	G	A	G	missense_variant	LOC_Os01g41670
Chr1_23588812	Chr1	23588812	snp	T	C	C	T	C	missense_variant	LOC_Os01g41670
Chr1_23611652	Chr1	23611652	snp	T	G	T	G	T	missense_variant	LOC_Os01g41720
Chr1_23637253	Chr1	23637253	snp	C	T	T	C	T	missense_variant	LOC_Os01g41760
Chr1_23640231	Chr1	23640231	snp	C	A	C	A	C	missense_variant	LOC_Os01g41770
Chr1_23640612	Chr1	23640612	snp	A	T	T	A	T	missense_variant	LOC_Os01g41770
Chr1_23640881	Chr1	23640881	snp	G	T	G	T	G	missense_variant	LOC_Os01g41770
Chr1_23641099	Chr1	23641099	snp	C	A	C	A	C	missense_variant	LOC_Os01g41770
Chr1_23641259	Chr1	23641259	snp	G	A	G	A	G	missense_variant	LOC_Os01g41770
Chr1_23641586	Chr1	23641586	snp	A	C	C	A	C	missense_variant	LOC_Os01g41770
Chr1_23641848	Chr1	23641848	snp	T	C	C	T	C	missense_variant	LOC_Os01g41770
Chr1_23641949	Chr1	23641949	snp	C	A	C	A	C	missense_variant	LOC_Os01g41770
Chr1_23642099	Chr1	23642099	snp	G	A	G	A	G	missense_variant	LOC_Os01g41770
Chr1_23642100	Chr1	23642100	snp	A	G	A	G	A	missense_variant	LOC_Os01g41770
Chr1_23642250	Chr1	23642250	snp	G	A	G	A	G	missense_variant	LOC_Os01g41770
Chr1_23642348	Chr1	23642348	snp	C	T	C	T	C	missense_variant	LOC_Os01g41770
Chr1_23642417	Chr1	23642417	snp	G	T	G	T	G	missense_variant	LOC_Os01g41770
Chr1_23642447	Chr1	23642447	snp	T	G	T	G	T	missense_variant	LOC_Os01g41770
Chr1_23642522	Chr1	23642522	snp	C	G	C	G	C	missense_variant	LOC_Os01g41770
Chr1_23642715	Chr1	23642715	snp	T	C	T	C	T	missense_variant	LOC_Os01g41770
Chr1_23642778	Chr1	23642778	snp	T	G	T	G	T	missense_variant	LOC_Os01g41770
Chr1_23642831	Chr1	23642831	snp	C	T	C	T	C	missense_variant	LOC_Os01g41770
Chr1_23657547	Chr1	23657547	snp	C	T	C	T	C	missense_variant	LOC_Os01g41790
Chr1_23657700	Chr1	23657700	snp	A	G	A	G	A	missense_variant	LOC_Os01g41790
Chr1_23657766	Chr1	23657766	snp	T	C	T	C	T	missense_variant	LOC_Os01g41790
Chr1_23657778	Chr1	23657778	snp	A	G	A	G	A	missense_variant	LOC_Os01g41790
Chr1_23682482	Chr1	23682482	snp	G	C	G	C	G	missense_variant	LOC_Os01g41820
Chr1_23684415	Chr1	23684415	snp	A	T	A	T	A	missense_variant	LOC_Os01g41820
Chr1_23688645	Chr1	23688645	snp	C	T	C	T	C	missense_variant	LOC_Os01g41834
Chr1_23743705	Chr1	23743705	snp	G	A	G	A	G	missense_variant	LOC_Os01g41880
Chr1_23761885	Chr1	23761885	snp	G	A	G	A	G	missense_variant	LOC_Os01g41900
Chr1_23771091	Chr1	23771091	snp	C	T	C	T	C	missense_variant	LOC_Os01g41910
Chr1_23776910	Chr1	23776910	snp	C	A	C	A	C	missense_variant	LOC_Os01g41930
Chr1_23777389	Chr1	23777389	snp	G	C	G	C	G	missense_variant	LOC_Os01g41930
Chr1_23777466	Chr1	23777466	snp	A	T	A	T	A	missense_variant	LOC_Os01g41930
Chr1_23778227	Chr1	23778227	snp	C	A	C	A	C	missense_variant	LOC_Os01g41930
Chr1_23785069	Chr1	23785069	snp	G	C	G	C	G	missense_variant	LOC_Os01g41950
Chr1_23785115	Chr1	23785115	snp	A	T	A	T	A	missense_variant	LOC_Os01g41950
Chr1_23785366	Chr1	23785366	snp	G	A	G	A	G	missense_variant	LOC_Os01g41950
Chr1_23785384	Chr1	23785384	snp	G	A	G	A	G	missense_variant	LOC_Os01g41950
Chr1_23785537	Chr1	23785537	snp	A	G	A	G	A	missense_variant	LOC_Os01g41950
Chr1_23840474	Chr1	23840474	snp	C	A	C	A	C	missense_variant	LOC_Os01g42030
Chr1_24740627	Chr1	24740627	snp	G	A	G	A	G	missense_variant	LOC_Os01g43280
Chr1_24785497	Chr1	24785497	snp	C	T	C	T	C	missense_variant	LOC_Os01g43350
Chr1_24786734	Chr1	24786734	snp	T	A	T	A	T	missense_variant	LOC_Os01g43350
Chr1_24786741	Chr1	24786741	snp	G	A	G	A	G	missense_variant	LOC_Os01g43350
Chr1_24811163	Chr1	24811163	snp	C	T	C	T	C	missense_variant	LOC_Os01g43370
Chr1_24897157	Chr1	24897157	snp	A	C	A	C	A	missense_variant	LOC_Os01g43480
Chr1_24904509	Chr1	24904509	snp	C	A	A	C	A	missense_variant	LOC_Os01g43500
Chr1_24939962	Chr1	24939962	snp	C	A	C	A	C	missense_variant	LOC_Os01g43540
Chr1_24955979	Chr1	24955979	snp	C	T	T	C	T	missense_variant	LOC_Os01g43570
Chr1_24956015	Chr1	24956015	snp	C	T	C	T	C	missense_variant	LOC_Os01g43570
Chr1_24991005	Chr1	24991005	snp	T	A	T	A	T	missense_variant	LOC_Os01g43620
Chr1_25011608	Chr1	25011608	snp	A	G	A	G	A	missense_variant	LOC_Os01g43650
Chr1_25043081	Chr1	25043081	snp	G	T	G	T	G	missense_variant	LOC_Os01g43700
Chr1_25057973	Chr1	25057973	snp	G	T	G	T	G	missense_variant	LOC_Os01g43720
Chr1_25129672	Chr1	25129672	snp	C	T	T	C	T	missense_variant	LOC_Os01g43860
Chr1_25317426	Chr1	25317426	snp	T	A	T	A	T	missense_variant	LOC_Os01g44170
Chr1_25326167	Chr1	25326167	snp	C	T	C	T	C	missense_variant	LOC_Os01g44180
Chr1_25363810	Chr1	25363810	snp	A	C	A	C	A	missense_variant	LOC_Os01g44230
Chr1_25367716	Chr1	25367716	snp	G	A	G	A	G	missense_variant	LOC_Os01g44240
Chr1_25367736	Chr1	25367736	snp	G	T	G	T	G	missense_variant	LOC_Os01g44240
Chr1_25370354	Chr1	25370354	snp	G	T	G	T	G	missense_variant	LOC_Os01g44250
Chr1_25370628	Chr1	25370628	snp	G	A	G	A	G	missense_variant	LOC_Os01g44250
Chr1_25383863	Chr1	25383863	snp	G	A	G	A	G	missense_variant	LOC_Os01g44260
Chr1_25421774	Chr1	25421774	snp	T	A	T	A	T	missense_variant	LOC_Os01g44310
Chr1_25427942	Chr1	25427942	snp	C	T	C	T	C	missense_variant	LOC_Os01g44320
Chr1_25459534	Chr1	25459534	snp	G	A	G	A	G	missense_variant	LOC_Os01g44380
Chr1_25462189	Chr1	25462189	snp	G	A	G	A	G	missense_variant	LOC_Os01g44390
Chr1_25538638	Chr1	25538638	snp	C	G	G	C	G	missense_variant	LOC_Os01g45010
Chr1_25627837	Chr1	25627837	snp	T	G	G	T	G	missense_variant	LOC_Os01g45160
Chr1_26037370	Chr1	26037370	snp	G	A	A	G	A	missense_variant	LOC_Os01g45840
Chr1_26044261	Chr1	26044261	snp	C	G	C	G	C	missense_variant	LOC_Os01g45860
Chr1_26044327	Chr1	26044327	snp	T	G	T	G	T	missense_variant	LOC_Os01g45860
Chr1_26045149	Chr1	26045149	snp	C	G	C	G	C	missense_variant	LOC_Os01g45860
Chr1_26089558	Chr1	26089558	snp	A	C	A	C	A	missense_variant	LOC_Os01g45920
Chr1_26089613	Chr1	26089613	snp	C	T	C	T	C	missense_variant	LOC_Os01g45920
Chr1_26090040	Chr1	26090040	snp	T	C	T	C	T	missense_variant	LOC_Os01g45920
Chr1_26120064	Chr1	26120064	snp	C	A	A	C	A	missense_variant	LOC_Os01g45990
Chr1_26120168	Chr1	26120168	snp	T	C	T	C	T	missense_variant	LOC_Os01g45990
Chr1_26120754	Chr1	26120754	snp	C	A	C	A	C	missense_variant	LOC_Os01g45990
Chr1_26122290	Chr1	26122290	snp	G	T	G	T	G	missense_variant	LOC_Os01g45990
Chr1_26155517	Chr1	26155517	snp	G	A	G	A	G	missense_variant	LOC_Os01g46010
Chr1_26155580	Chr1	26155580	snp	G	A	G	A	G	missense_variant	LOC_Os01g46010
Chr1_26166015	Chr1	26166015	snp	C	A	C	A	C	missense_variant	LOC_Os01g46020
Chr1_26170130	Chr1	26170130	snp	G	A	G	A	G	missense_variant	LOC_Os01g46030
Chr1_26171410	Chr1	26171410	snp	G	C	G	C	G	missense_variant	LOC_Os01g46030
Chr1_26176867	Chr1	26176867	snp	G	A	A	G	A	missense_variant	LOC_Os01g46040
Chr1_26206196	Chr1	26206196	snp	C	T	T	C	T	missense_variant	LOC_Os01g46090
Chr1_26206221	Chr1	26206221	snp	G	A	G	A	G	missense_variant	LOC_Os01g46090
Chr1_26206238	Chr1	26206238	snp	G	A	G	A	G	missense_variant	LOC_Os01g46090
Chr1_26224300	Chr1	26224300	snp	T	C	T	C	T	missense_variant	LOC_Os01g46120
Chr1_26235851	Chr1	26235851	snp	G	A	G	A	G	missense_variant	LOC_Os01g46140
Chr1_26235855	Chr1	26235855	snp	C	A	C	A	C	missense_variant	LOC_Os01g46140
Chr1_26237790	Chr1	26237790	snp	A	G	A	G	A	missense_variant	LOC_Os01g46140
Chr1_26237929	Chr1	26237929	snp	G	A	G	A	G	missense_variant	LOC_Os01g46140
Chr1_26249453	Chr1	26249453	snp	C	T	C	T	C	missense_variant	LOC_Os01g46169
Chr1_26249482	Chr1	26249482	snp	C	T	C	T	C	missense_variant	LOC_Os01g46169
Chr1_26249628	Chr1	26249628	snp	G	C	G	C	G	missense_variant	LOC_Os01g46169
Chr1_26249641	Chr1	26249641	snp	C	T	C	T	C	missense_variant	LOC_Os01g46169
Chr1_26249950	Chr1	26249950	snp	T	C	T	C	T	missense_variant	LOC_Os01g46169
Chr1_26294441	Chr1	26294441	snp	G	A	G	A	G	missense_variant	LOC_Os01g46230
Chr1_26298344	Chr1	26298344	snp	A	G	A	G	A	missense_variant	LOC_Os01g46240
Chr1_26306869	Chr1	26306869	snp	G	A	G	A	G	missense_variant	LOC_Os01g46260
Chr1_26315987	Chr1	26315987	snp	C	T	C	T	C	missense_variant	LOC_Os01g46280
Chr1_26321688	Chr1	26321688	snp	C	A	C	A	C	missense_variant	LOC_Os01g46290
Chr1_26321981	Chr1	26321981	snp	G	T	T	G	T	missense_variant	LOC_Os01g46290
Chr1_26374015	Chr1	26374015	snp	A	G	A	G	A	missense_variant	LOC_Os01g46350
Chr1_26383762	Chr1	26383762	snp	C	A	C	A	C	missense_variant	LOC_Os01g46370
Chr1_26393626	Chr1	26393626	snp	A	G	A	G	A	missense_variant	LOC_Os01g46380
Chr1_26428421	Chr1	26428421	snp	T	G	T	G	T	missense_variant	LOC_Os01g46450
Chr1_26493023	Chr1	26493023	snp	T	A	T	A	T	missense_variant	LOC_Os01g46530
Chr1_26493036	Chr1	26493036	snp	G	T	G	T	G	missense_variant	LOC_Os01g46530
Chr1_26493651	Chr1	26493651	snp	A	G	A	G	A	missense_variant	LOC_Os01g46530
Chr1_26493724	Chr1	26493724	snp	A	G	A	G	A	missense_variant	LOC_Os01g46530
Chr1_26518970	Chr1	26518970	snp	G	A	G	A	G	missense_variant	LOC_Os01g46570
Chr1_26524235	Chr1	26524235	snp	C	T	C	T	C	missense_variant	LOC_Os01g46590
Chr1_26524248	Chr1	26524248	snp	C	T	C	T	C	missense_variant	LOC_Os01g46590
Chr1_26531618	Chr1	26531618	snp	T	G	T	G	T	missense_variant	LOC_Os01g46580
Chr1_26540566	Chr1	26540566	snp	G	A	G	A	G	missense_variant	LOC_Os01g46620
Chr1_26559480	Chr1	26559480	snp	G	A	A	G	A	missense_variant	LOC_Os01g46640
Chr1_26559625	Chr1	26559625	snp	T	C	T	C	T	missense_variant	LOC_Os01g46640
Chr1_26559661	Chr1	26559661	snp	C	T	T	C	T	missense_variant	LOC_Os01g46640
Chr1_26559725	Chr1	26559725	snp	G	T	T	G	T	missense_variant	LOC_Os01g46640
Chr1_26559855	Chr1	26559855	snp	G	A	G	A	G	missense_variant	LOC_Os01g46640
Chr1_26559988	Chr1	26559988	snp	C	T	C	T	C	missense_variant	LOC_Os01g46640
Chr1_26566539	Chr1	26566539	snp	T	C	T	C	T	missense_variant	LOC_Os01g46650
Chr1_26567139	Chr1	26567139	snp	C	T	C	T	C	missense_variant	LOC_Os01g46650
Chr1_26567245	Chr1	26567245	snp	A	G	A	G	A	missense_variant	LOC_Os01g46650
Chr1_26874109	Chr1	26874109	snp	G	A	G	A	G	missense_variant	LOC_Os01g47050
Chr1_27490249	Chr1	27490249	snp	C	T	C	T	C	missense_variant	LOC_Os01g48030
Chr1_27651516	Chr1	27651516	snp	C	A	C	A	C	missense_variant	LOC_Os01g48230
Chr1_28192418	Chr1	28192418	snp	A	G	G	A	G	missense_variant	LOC_Os01g49060
Chr1_28192426	Chr1	28192426	snp	G	T	G	T	G	missense_variant	LOC_Os01g49060
Chr1_28192833	Chr1	28192833	snp	C	G	C	G	C	missense_variant	LOC_Os01g49060
Chr1_28196353	Chr1	28196353	snp	G	A	G	A	G	missense_variant	LOC_Os01g49065
Chr1_28196373	Chr1	28196373	snp	T	C	C	T	C	missense_variant	LOC_Os01g49065
Chr1_28210207	Chr1	28210207	snp	C	T	C	T	C	missense_variant	LOC_Os01g49080
Chr1_28233652	Chr1	28233652	snp	C	A	C	A	C	missense_variant	LOC_Os01g49110
Chr1_28243558	Chr1	28243558	snp	A	G	A	G	A	missense_variant	LOC_Os01g49150
Chr1_28267843	Chr1	28267843	snp	A	G	G	A	G	missense_variant	LOC_Os01g49180
Chr1_28271783	Chr1	28271783	snp	C	A	A	C	A	missense_variant	LOC_Os01g49180
Chr1_28304275	Chr1	28304275	snp	C	G	G	C	G	missense_variant	LOC_Os01g49230
Chr1_28308219	Chr1	28308219	snp	T	C	C	T	C	missense_variant	LOC_Os01g49240
Chr1_28308992	Chr1	28308992	snp	G	A	A	G	A	missense_variant	LOC_Os01g49240
Chr1_28312753	Chr1	28312753	snp	G	A	G	A	G	missense_variant	LOC_Os01g49250
Chr1_28312766	Chr1	28312766	snp	G	A	G	A	G	missense_variant	LOC_Os01g49250
Chr1_28314439	Chr1	28314439	snp	G	A	G	A	G	missense_variant	LOC_Os01g49250
Chr1_28314461	Chr1	28314461	snp	T	C	T	C	T	missense_variant	LOC_Os01g49250
Chr1_28315151	Chr1	28315151	snp	C	G	C	G	C	missense_variant	LOC_Os01g49250
Chr1_28323381	Chr1	28323381	snp	G	T	G	T	G	missense_variant	LOC_Os01g49270
Chr1_28323410	Chr1	28323410	snp	T	G	T	G	T	missense_variant	LOC_Os01g49270
Chr1_28324305	Chr1	28324305	snp	A	G	A	G	A	missense_variant	LOC_Os01g49270
Chr1_28326841	Chr1	28326841	snp	A	G	A	G	A	missense_variant	LOC_Os01g49280
Chr1_28326846	Chr1	28326846	snp	A	G	G	A	G	missense_variant	LOC_Os01g49280
Chr1_28327048	Chr1	28327048	snp	A	T	A	T	A	missense_variant	LOC_Os01g49280
Chr1_28371293	Chr1	28371293	snp	T	C	T	C	T	missense_variant	LOC_Os01g49350
Chr1_28372278	Chr1	28372278	snp	G	A	G	A	G	missense_variant	LOC_Os01g49350
Chr1_28372321	Chr1	28372321	snp	C	T	C	T	C	missense_variant	LOC_Os01g49350
Chr1_28524490	Chr1	28524490	snp	C	G	C	G	C	missense_variant	LOC_Os01g49614
Chr1_28531802	Chr1	28531802	snp	T	A	A	T	A	missense_variant	LOC_Os01g49614
Chr1_28651779	Chr1	28651779	snp	G	A	G	A	G	missense_variant	LOC_Os01g49880
Chr1_28945349	Chr1	28945349	snp	A	T	A	T	A	missense_variant	LOC_Os01g50420
Chr1_30341513	Chr1	30341513	snp	C	T	C	T	C	missense_variant	LOC_Os01g52740
Chr1_30833769	Chr1	30833769	snp	C	G	C	G	C	missense_variant	LOC_Os01g53670
Chr1_30884445	Chr1	30884445	snp	G	T	G	T	G	missense_variant	LOC_Os01g53720
Chr1_30935036	Chr1	30935036	snp	G	A	G	A	G	missense_variant	LOC_Os01g53810
Chr1_31277946	Chr1	31277946	snp	T	G	T	G	T	missense_variant	LOC_Os01g54350
Chr1_31311307	Chr1	31311307	snp	C	T	C	T	C	missense_variant	LOC_Os01g54420
Chr1_31313610	Chr1	31313610	snp	A	G	A	G	A	missense_variant	LOC_Os01g54424
Chr1_31318377	Chr1	31318377	snp	C	T	C	T	C	missense_variant	LOC_Os01g54430
Chr1_31343371	Chr1	31343371	snp	G	A	G	A	G	missense_variant	LOC_Os01g54490
Chr1_31357413	Chr1	31357413	snp	G	A	G	A	G	missense_variant	LOC_Os01g54515
Chr1_31357892	Chr1	31357892	snp	A	G	A	G	A	missense_variant	LOC_Os01g54515
Chr1_31358087	Chr1	31358087	snp	A	G	A	G	A	missense_variant	LOC_Os01g54515
Chr1_31358216	Chr1	31358216	snp	C	A	C	A	C	missense_variant	LOC_Os01g54515
Chr1_31371686	Chr1	31371686	snp	A	G	A	G	A	missense_variant	LOC_Os01g54550
Chr1_31432734	Chr1	31432734	snp	C	A	C	A	C	missense_variant	LOC_Os01g54630
Chr1_31487251	Chr1	31487251	snp	T	C	T	C	T	missense_variant	LOC_Os01g54730
Chr1_31504537	Chr1	31504537	snp	G	A	G	A	G	missense_variant	LOC_Os01g54760
Chr1_31504549	Chr1	31504549	snp	G	A	G	A	G	missense_variant	LOC_Os01g54760
Chr1_31517886	Chr1	31517886	snp	C	T	C	T	C	missense_variant	LOC_Os01g54784
Chr1_31525122	Chr1	31525122	snp	G	A	G	A	G	missense_variant	LOC_Os01g54810
Chr1_31593365	Chr1	31593365	snp	C	A	C	A	C	missense_variant	LOC_Os01g54930
Chr1_31593725	Chr1	31593725	snp	C	T	C	T	C	missense_variant	LOC_Os01g54930
Chr1_31600780	Chr1	31600780	snp	G	A	G	A	G	missense_variant	LOC_Os01g54940
Chr1_31611949	Chr1	31611949	snp	G	A	G	A	G	missense_variant	LOC_Os01g54969
Chr1_31611992	Chr1	31611992	snp	G	T	G	T	G	missense_variant	LOC_Os01g54969
Chr1_31622720	Chr1	31622720	snp	T	A	T	A	T	missense_variant	LOC_Os01g54990
Chr1_31645362	Chr1	31645362	snp	T	C	T	C	T	missense_variant	LOC_Os01g55040
Chr1_31647562	Chr1	31647562	snp	A	G	A	G	A	missense_variant	LOC_Os01g55040
Chr1_31688702	Chr1	31688702	snp	G	A	G	A	G	missense_variant	LOC_Os01g55094
Chr1_32336927	Chr1	32336927	snp	C	A	C	A	C	missense_variant	LOC_Os01g56150
Chr1_32369658	Chr1	32369658	snp	A	T	T	A	T	missense_variant	LOC_Os01g56200
Chr1_32380244	Chr1	32380244	snp	C	T	C	T	C	missense_variant	LOC_Os01g56220
Chr1_34085228	Chr1	34085228	snp	G	A	G	A	G	missense_variant	LOC_Os01g58960
Chr1_34439152	Chr1	34439152	snp	A	G	A	G	A	missense_variant	LOC_Os01g59560
Chr1_34439170	Chr1	34439170	snp	G	A	G	A	G	missense_variant	LOC_Os01g59560
Chr1_34623351	Chr1	34623351	snp	G	A	G	A	G	missense_variant	LOC_Os01g59860
Chr1_34680342	Chr1	34680342	snp	C	T	C	T	C	missense_variant	LOC_Os01g59980
Chr1_34680517	Chr1	34680517	snp	C	A	C	A	C	missense_variant	LOC_Os01g59980
Chr1_34681281	Chr1	34681281	snp	C	T	C	T	C	missense_variant	LOC_Os01g59980
Chr1_34681294	Chr1	34681294	snp	C	T	C	T	C	missense_variant	LOC_Os01g59980
Chr1_34686134	Chr1	34686134	snp	C	T	C	T	C	missense_variant	LOC_Os01g60000
Chr1_34686293	Chr1	34686293	snp	T	C	T	C	T	missense_variant	LOC_Os01g60000
Chr1_34687042	Chr1	34687042	snp	C	G	C	G	C	missense_variant	LOC_Os01g60000
Chr1_34688433	Chr1	34688433	snp	G	A	G	A	G	missense_variant	LOC_Os01g60000
Chr1_34689333	Chr1	34689333	snp	C	T	C	T	C	missense_variant	LOC_Os01g60000
Chr1_34694241	Chr1	34694241	snp	C	T	C	T	C	missense_variant	LOC_Os01g60020
Chr1_35063761	Chr1	35063761	snp	G	C	G	C	G	missense_variant	LOC_Os01g60640
Chr1_35073122	Chr1	35073122	snp	G	A	G	A	G	missense_variant	LOC_Os01g60660
Chr1_35099069	Chr1	35099069	snp	A	G	A	G	A	missense_variant	LOC_Os01g60700
Chr1_35112117	Chr1	35112117	snp	G	C	G	C	G	missense_variant	LOC_Os01g60710
Chr1_35119746	Chr1	35119746	snp	C	T	C	T	C	missense_variant	LOC_Os01g60720
Chr1_35138469	Chr1	35138469	snp	C	A	C	A	C	missense_variant	LOC_Os01g60760
Chr1_35138513	Chr1	35138513	snp	A	T	A	T	A	missense_variant	LOC_Os01g60760
Chr1_35192834	Chr1	35192834	snp	G	A	G	A	G	missense_variant	LOC_Os01g60870
Chr1_35192883	Chr1	35192883	snp	G	T	G	T	G	missense_variant	LOC_Os01g60870
Chr1_35224955	Chr1	35224955	snp	G	A	G	A	G	missense_variant	LOC_Os01g60900
Chr1_35370598	Chr1	35370598	snp	T	C	T	C	T	missense_variant	LOC_Os01g61110
Chr1_35371797	Chr1	35371797	snp	A	T	A	T	A	missense_variant	LOC_Os01g61110
Chr1_35373707	Chr1	35373707	snp	C	T	C	T	C	missense_variant	LOC_Os01g61110
Chr1_35387153	Chr1	35387153	snp	T	C	T	C	T	missense_variant	LOC_Os01g61120
Chr1_35390440	Chr1	35390440	snp	G	A	G	A	G	missense_variant	LOC_Os01g61120
Chr1_35399656	Chr1	35399656	snp	C	A	C	A	C	missense_variant	LOC_Os01g61150
Chr1_35400109	Chr1	35400109	snp	T	C	T	C	T	missense_variant	LOC_Os01g61150
Chr1_35414598	Chr1	35414598	snp	T	C	T	C	T	missense_variant	LOC_Os01g61190
Chr1_35416591	Chr1	35416591	snp	C	T	C	T	C	missense_variant	LOC_Os01g61200
Chr1_35539079	Chr1	35539079	snp	G	T	G	T	G	missense_variant	LOC_Os01g61460
Chr1_35661509	Chr1	35661509	snp	G	C	G	C	G	missense_variant	LOC_Os01g61640
Chr1_35807774	Chr1	35807774	snp	G	A	G	A	G	missense_variant	LOC_Os01g61870
Chr1_35833328	Chr1	35833328	snp	C	T	C	T	C	missense_variant	LOC_Os01g61910
Chr1_35852146	Chr1	35852146	snp	A	G	A	G	A	missense_variant	LOC_Os01g61930
Chr1_35881964	Chr1	35881964	snp	G	C	G	C	G	missense_variant	LOC_Os01g61980
Chr1_35891235	Chr1	35891235	snp	C	G	C	G	C	missense_variant	LOC_Os01g62000
Chr1_35894337	Chr1	35894337	snp	C	T	C	T	C	missense_variant	LOC_Os01g62010
Chr1_35995710	Chr1	35995710	snp	G	C	G	C	G	missense_variant	LOC_Os01g62170
Chr1_36090035	Chr1	36090035	snp	G	A	G	A	G	missense_variant	LOC_Os01g62360
Chr1_36106880	Chr1	36106880	snp	G	A	G	A	G	missense_variant	LOC_Os01g62390
Chr1_36154687	Chr1	36154687	snp	T	G	T	G	T	missense_variant	LOC_Os01g62450
Chr1_36212831	Chr1	36212831	snp	C	T	C	T	C	missense_variant	LOC_Os01g62530
Chr1_36216805	Chr1	36216805	snp	A	G	A	G	A	missense_variant	LOC_Os01g62550
Chr1_36232886	Chr1	36232886	snp	G	A	G	A	G	missense_variant	LOC_Os01g62584
Chr1_36238722	Chr1	36238722	snp	G	A	G	A	G	missense_variant	LOC_Os01g62600
Chr1_36255857	Chr1	36255857	snp	C	G	C	G	C	missense_variant	LOC_Os01g62610
Chr1_36283382	Chr1	36283382	snp	C	T	C	T	C	missense_variant	LOC_Os01g62650
Chr1_36327968	Chr1	36327968	snp	C	T	C	T	C	missense_variant	LOC_Os01g62750
Chr1_36328167	Chr1	36328167	snp	C	T	C	T	C	missense_variant	LOC_Os01g62750
Chr1_36328245	Chr1	36328245	snp	G	A	G	A	G	missense_variant	LOC_Os01g62750
Chr1_36328336	Chr1	36328336	snp	C	T	C	T	C	missense_variant	LOC_Os01g62750
Chr1_36357765	Chr1	36357765	snp	A	G	A	G	A	missense_variant	LOC_Os01g62780
Chr1_36370691	Chr1	36370691	snp	G	A	G	A	G	missense_variant	LOC_Os01g62800
Chr1_36381833	Chr1	36381833	snp	G	A	G	A	G	missense_variant	LOC_Os01g62810
Chr1_36412099	Chr1	36412099	snp	C	A	C	A	C	missense_variant	LOC_Os01g62870
Chr1_36412873	Chr1	36412873	snp	A	G	A	G	A	missense_variant	LOC_Os01g62870
Chr1_36528692	Chr1	36528692	snp	C	T	C	T	C	missense_variant	LOC_Os01g63050
Chr1_36607789	Chr1	36607789	snp	G	A	G	A	G	missense_variant	LOC_Os01g63160
Chr1_36636176	Chr1	36636176	snp	C	T	C	T	C	missense_variant	LOC_Os01g63200
Chr1_36642734	Chr1	36642734	snp	A	G	A	G	A	missense_variant	LOC_Os01g63220
Chr1_36645383	Chr1	36645383	snp	T	C	T	C	T	missense_variant	LOC_Os01g63230
Chr1_36725709	Chr1	36725709	snp	T	G	T	G	T	missense_variant	LOC_Os01g63370
Chr1_36933678	Chr1	36933678	snp	C	T	C	T	C	missense_variant	LOC_Os01g63670
Chr1_36953478	Chr1	36953478	snp	G	A	G	A	G	missense_variant	LOC_Os01g63710
Chr1_36953701	Chr1	36953701	snp	G	T	G	T	G	missense_variant	LOC_Os01g63710
Chr1_37148676	Chr1	37148676	snp	C	A	C	A	C	missense_variant	LOC_Os01g63980
Chr1_37175088	Chr1	37175088	snp	G	C	G	C	G	missense_variant	LOC_Os01g64000
Chr1_37241536	Chr1	37241536	snp	A	C	A	C	A	missense_variant	LOC_Os01g64120
Chr1_37241552	Chr1	37241552	snp	G	C	G	C	G	missense_variant	LOC_Os01g64120
Chr1_37300163	Chr1	37300163	snp	G	A	G	A	G	missense_variant	LOC_Os01g64230
Chr1_37653811	Chr1	37653811	snp	C	T	T	C	T	missense_variant	LOC_Os01g64860
Chr1_37674338	Chr1	37674338	snp	C	A	C	A	C	missense_variant	LOC_Os01g64900
Chr1_37741605	Chr1	37741605	snp	G	C	G	C	G	missense_variant	LOC_Os01g65010
Chr1_37741681	Chr1	37741681	snp	T	A	T	A	T	missense_variant	LOC_Os01g65010
Chr1_37742592	Chr1	37742592	snp	C	G	C	G	C	missense_variant	LOC_Os01g65010
Chr1_37742664	Chr1	37742664	snp	C	T	C	T	C	missense_variant	LOC_Os01g65010
Chr1_37746971	Chr1	37746971	snp	G	A	G	A	G	missense_variant	LOC_Os01g65030
Chr1_37747230	Chr1	37747230	snp	C	T	C	T	C	missense_variant	LOC_Os01g65030
Chr1_37747284	Chr1	37747284	snp	A	C	A	C	A	missense_variant	LOC_Os01g65030
Chr1_37747959	Chr1	37747959	snp	T	C	T	C	T	missense_variant	LOC_Os01g65030
Chr1_37761706	Chr1	37761706	snp	A	C	A	C	A	missense_variant	LOC_Os01g65060
Chr1_37769956	Chr1	37769956	snp	A	G	A	G	A	missense_variant	LOC_Os01g65070
Chr1_37776784	Chr1	37776784	snp	T	C	C	T	C	missense_variant	LOC_Os01g65080
Chr1_37777025	Chr1	37777025	snp	G	T	G	T	G	missense_variant	LOC_Os01g65080
Chr1_37777291	Chr1	37777291	snp	A	C	A	C	A	missense_variant	LOC_Os01g65080
Chr1_37893805	Chr1	37893805	snp	T	C	T	C	T	missense_variant	LOC_Os01g65320
Chr1_39915548	Chr1	39915548	snp	T	C	T	C	T	missense_variant	LOC_Os01g68710
Chr1_40443644	Chr1	40443644	snp	G	A	G	A	G	missense_variant	LOC_Os01g69940
Chr1_40834040	Chr1	40834040	snp	C	G	G	C	G	missense_variant	LOC_Os01g70500
Chr1_40897858	Chr1	40897858	snp	A	G	A	G	A	missense_variant	LOC_Os01g70640
Chr1_40902721	Chr1	40902721	snp	T	G	G	T	G	missense_variant	LOC_Os01g70660
Chr1_40948419	Chr1	40948419	snp	C	A	C	A	C	missense_variant	LOC_Os01g70740
Chr1_40963297	Chr1	40963297	snp	A	G	G	A	G	missense_variant	LOC_Os01g70770
Chr1_41142548	Chr1	41142548	snp	G	T	T	G	T	missense_variant	LOC_Os01g71090
Chr1_41142573	Chr1	41142573	snp	C	T	T	C	T	missense_variant	LOC_Os01g71090
Chr1_41142631	Chr1	41142631	snp	G	T	T	G	T	missense_variant	LOC_Os01g71090
Chr1_41142703	Chr1	41142703	snp	G	C	C	G	C	missense_variant	LOC_Os01g71090
Chr1_41228341	Chr1	41228341	snp	C	T	C	T	C	missense_variant	LOC_Os01g71250
Chr1_41232143	Chr1	41232143	snp	C	T	C	T	C	missense_variant	LOC_Os01g71256
Chr1_41350549	Chr1	41350549	snp	C	A	C	A	C	missense_variant	LOC_Os01g71350
Chr1_41365917	Chr1	41365917	snp	G	C	G	C	G	missense_variant	LOC_Os01g71380
Chr1_41391496	Chr1	41391496	snp	T	C	C	T	C	missense_variant	LOC_Os01g71440
Chr1_41395205	Chr1	41395205	snp	G	T	G	T	G	missense_variant	LOC_Os01g71460
Chr1_41517618	Chr1	41517618	snp	G	A	A	G	A	missense_variant	LOC_Os01g71630
Chr1_41517660	Chr1	41517660	snp	G	A	A	G	A	missense_variant	LOC_Os01g71630
Chr1_41518743	Chr1	41518743	snp	C	G	G	C	G	missense_variant	LOC_Os01g71630
Chr1_41518851	Chr1	41518851	snp	A	G	G	A	G	missense_variant	LOC_Os01g71630
Chr1_41519066	Chr1	41519066	snp	G	T	T	G	T	missense_variant	LOC_Os01g71630
Chr1_41534246	Chr1	41534246	snp	C	T	T	C	T	missense_variant	LOC_Os01g71670
Chr1_41537098	Chr1	41537098	snp	A	G	A	G	A	missense_variant	LOC_Os01g71680
Chr1_41537135	Chr1	41537135	snp	T	C	T	C	T	missense_variant	LOC_Os01g71680
Chr1_41537170	Chr1	41537170	snp	A	G	G	A	G	missense_variant	LOC_Os01g71680
Chr1_41537584	Chr1	41537584	snp	A	G	A	G	A	missense_variant	LOC_Os01g71680
Chr1_41537902	Chr1	41537902	snp	G	C	G	C	G	missense_variant	LOC_Os01g71680
Chr1_41538309	Chr1	41538309	snp	T	C	T	C	T	missense_variant	LOC_Os01g71680
Chr1_41538316	Chr1	41538316	snp	A	G	A	G	A	missense_variant	LOC_Os01g71680
Chr1_41552363	Chr1	41552363	snp	C	T	T	C	T	missense_variant	LOC_Os01g71710
Chr1_41552578	Chr1	41552578	snp	C	G	C	G	C	missense_variant	LOC_Os01g71710
Chr1_41553155	Chr1	41553155	snp	A	T	T	A	T	missense_variant	LOC_Os01g71710
Chr1_41556554	Chr1	41556554	snp	G	C	G	C	G	missense_variant	LOC_Os01g71720
Chr1_41572092	Chr1	41572092	snp	G	A	G	A	G	missense_variant	LOC_Os01g71760
Chr1_41572147	Chr1	41572147	snp	C	A	C	A	C	missense_variant	LOC_Os01g71760
Chr1_41823031	Chr1	41823031	snp	T	C	T	C	T	missense_variant	LOC_Os01g72090
Chr1_41842015	Chr1	41842015	snp	A	G	G	A	G	missense_variant	LOC_Os01g72130
Chr1_41847227	Chr1	41847227	snp	G	C	G	C	G	missense_variant	LOC_Os01g72150
Chr1_41854450	Chr1	41854450	snp	G	C	C	G	C	missense_variant	LOC_Os01g72170
Chr1_41862991	Chr1	41862991	snp	T	A	A	T	A	missense_variant	LOC_Os01g72190
Chr1_41865249	Chr1	41865249	snp	G	C	C	G	C	missense_variant	LOC_Os01g72200
Chr1_41865258	Chr1	41865258	snp	G	A	A	G	A	missense_variant	LOC_Os01g72200
Chr1_41865351	Chr1	41865351	snp	C	T	T	C	T	missense_variant	LOC_Os01g72200
Chr1_41867990	Chr1	41867990	snp	G	T	T	G	T	missense_variant	LOC_Os01g72205
Chr1_41871191	Chr1	41871191	snp	C	T	T	C	T	missense_variant	LOC_Os01g72210
Chr1_41871356	Chr1	41871356	snp	T	A	A	T	A	missense_variant	LOC_Os01g72210
Chr1_41871542	Chr1	41871542	snp	A	G	G	A	G	missense_variant	LOC_Os01g72210
Chr1_41873369	Chr1	41873369	snp	A	G	G	A	G	missense_variant	LOC_Os01g72210
Chr1_41874968	Chr1	41874968	snp	A	G	G	A	G	missense_variant	LOC_Os01g72220
Chr1_41875070	Chr1	41875070	snp	G	C	C	G	C	missense_variant	LOC_Os01g72220
Chr1_41875950	Chr1	41875950	snp	G	T	T	G	T	missense_variant	LOC_Os01g72220
Chr1_41882982	Chr1	41882982	snp	T	A	A	T	A	missense_variant	LOC_Os01g72230
Chr1_41895414	Chr1	41895414	snp	A	C	C	A	C	missense_variant	LOC_Os01g72250
Chr1_41895573	Chr1	41895573	snp	G	A	A	G	A	missense_variant	LOC_Os01g72250
Chr1_41915285	Chr1	41915285	snp	T	C	C	T	C	missense_variant	LOC_Os01g72290
Chr1_41928088	Chr1	41928088	snp	C	T	T	C	T	missense_variant	LOC_Os01g72320
Chr1_41929924	Chr1	41929924	snp	T	C	C	T	C	missense_variant	LOC_Os01g72320
Chr1_41951811	Chr1	41951811	snp	C	A	A	C	A	missense_variant	LOC_Os01g72330
Chr1_41955812	Chr1	41955812	snp	C	A	A	C	A	missense_variant	LOC_Os01g72340
Chr1_41959362	Chr1	41959362	snp	G	A	A	G	A	missense_variant	LOC_Os01g72340
Chr1_41960635	Chr1	41960635	snp	A	G	G	A	G	missense_variant	LOC_Os01g72340
Chr1_41960884	Chr1	41960884	snp	C	T	T	C	T	missense_variant	LOC_Os01g72340
Chr1_41961471	Chr1	41961471	snp	T	C	C	T	C	missense_variant	LOC_Os01g72340
Chr1_41961697	Chr1	41961697	snp	C	G	G	C	G	missense_variant	LOC_Os01g72340
Chr1_41968936	Chr1	41968936	snp	C	T	T	C	T	missense_variant	LOC_Os01g72350
Chr1_41972116	Chr1	41972116	snp	C	A	A	C	A	missense_variant	LOC_Os01g72360
Chr1_41972720	Chr1	41972720	snp	T	C	C	T	C	missense_variant	LOC_Os01g72360
Chr1_41986404	Chr1	41986404	snp	C	T	T	C	T	missense_variant	LOC_Os01g72390
Chr1_41986869	Chr1	41986869	snp	T	G	G	T	G	missense_variant	LOC_Os01g72390
Chr1_41987444	Chr1	41987444	snp	T	G	G	T	G	missense_variant	LOC_Os01g72390
Chr1_41987639	Chr1	41987639	snp	A	G	G	A	G	missense_variant	LOC_Os01g72390
Chr1_41988003	Chr1	41988003	snp	C	T	T	C	T	missense_variant	LOC_Os01g72390
Chr1_41988023	Chr1	41988023	snp	T	C	C	T	C	missense_variant	LOC_Os01g72390
Chr1_41988191	Chr1	41988191	snp	T	C	C	T	C	missense_variant	LOC_Os01g72390
Chr1_41988844	Chr1	41988844	snp	T	C	C	T	C	missense_variant	LOC_Os01g72390
Chr1_41998124	Chr1	41998124	snp	G	C	C	G	C	missense_variant	LOC_Os01g72410
Chr1_41998316	Chr1	41998316	snp	C	T	T	C	T	missense_variant	LOC_Os01g72410
Chr1_41998793	Chr1	41998793	snp	G	A	A	G	A	missense_variant	LOC_Os01g72410
Chr1_41998938	Chr1	41998938	snp	T	G	G	T	G	missense_variant	LOC_Os01g72410
Chr1_41999093	Chr1	41999093	snp	G	A	A	G	A	missense_variant	LOC_Os01g72410
Chr1_41999285	Chr1	41999285	snp	A	C	C	A	C	missense_variant	LOC_Os01g72410
Chr1_42001331	Chr1	42001331	snp	C	T	T	C	T	missense_variant	LOC_Os01g72420
Chr1_42013553	Chr1	42013553	snp	C	A	A	C	A	missense_variant	LOC_Os01g72450
Chr1_42063590	Chr1	42063590	snp	T	C	C	T	C	missense_variant	LOC_Os01g72520
Chr1_42074798	Chr1	42074798	snp	T	C	C	T	C	missense_variant	LOC_Os01g72530
Chr1_42080282	Chr1	42080282	snp	A	G	G	A	G	missense_variant	LOC_Os01g72550
Chr1_42083996	Chr1	42083996	snp	G	A	A	G	A	missense_variant	LOC_Os01g72560
Chr1_42094664	Chr1	42094664	snp	A	G	G	A	G	missense_variant	LOC_Os01g72570
Chr1_42110528	Chr1	42110528	snp	A	T	T	A	T	missense_variant	LOC_Os01g72590
Chr1_42128827	Chr1	42128827	snp	C	T	C	T	C	missense_variant	LOC_Os01g72610
Chr1_42129894	Chr1	42129894	snp	T	G	G	T	G	missense_variant	LOC_Os01g72610
Chr1_42130031	Chr1	42130031	snp	C	A	A	C	A	missense_variant	LOC_Os01g72610
Chr1_42152868	Chr1	42152868	snp	T	C	T	C	T	missense_variant	LOC_Os01g72650
Chr1_42156198	Chr1	42156198	snp	A	T	A	T	A	missense_variant	LOC_Os01g72650
Chr1_42160990	Chr1	42160990	snp	A	T	A	T	A	missense_variant	LOC_Os01g72660
Chr1_42213298	Chr1	42213298	snp	G	A	G	A	G	missense_variant	LOC_Os01g72760
Chr1_42213334	Chr1	42213334	snp	G	A	A	G	A	missense_variant	LOC_Os01g72760
Chr1_42217739	Chr1	42217739	snp	G	T	T	G	T	missense_variant	LOC_Os01g72780
Chr1_42217748	Chr1	42217748	snp	A	G	A	G	A	missense_variant	LOC_Os01g72780
Chr1_42218071	Chr1	42218071	snp	A	C	A	C	A	missense_variant	LOC_Os01g72780
Chr1_42221389	Chr1	42221389	snp	T	G	T	G	T	missense_variant	LOC_Os01g72780
Chr1_42221437	Chr1	42221437	snp	A	C	A	C	A	missense_variant	LOC_Os01g72780
Chr1_42227127	Chr1	42227127	snp	A	G	A	G	A	missense_variant	LOC_Os01g72780
Chr1_42227444	Chr1	42227444	snp	C	T	T	C	T	missense_variant	LOC_Os01g72780
Chr1_42232348	Chr1	42232348	snp	T	C	T	C	T	missense_variant	LOC_Os01g72790
Chr1_42255943	Chr1	42255943	snp	T	C	T	C	T	missense_variant	LOC_Os01g72850
Chr1_42256074	Chr1	42256074	snp	C	T	C	T	C	missense_variant	LOC_Os01g72850
Chr1_42271578	Chr1	42271578	snp	T	C	T	C	T	missense_variant	LOC_Os01g72880
Chr1_42418634	Chr1	42418634	snp	C	A	C	A	C	missense_variant	LOC_Os01g73130
Chr1_42724822	Chr1	42724822	snp	C	A	C	A	C	missense_variant	LOC_Os01g73760
Chr1_42753598	Chr1	42753598	snp	C	T	C	T	C	missense_variant	LOC_Os01g73800
Chr1_42754166	Chr1	42754166	snp	C	T	C	T	C	missense_variant	LOC_Os01g73800
Chr1_42756458	Chr1	42756458	snp	G	A	G	A	G	missense_variant	LOC_Os01g73800
Chr1_42761606	Chr1	42761606	snp	G	A	G	A	G	missense_variant	LOC_Os01g73820
Chr1_42761705	Chr1	42761705	snp	C	T	C	T	C	missense_variant	LOC_Os01g73820
Chr1_42761723	Chr1	42761723	snp	G	A	G	A	G	missense_variant	LOC_Os01g73820
Chr1_42763485	Chr1	42763485	snp	G	A	G	A	G	missense_variant	LOC_Os01g73820
Chr1_42771242	Chr1	42771242	snp	C	T	C	T	C	missense_variant	LOC_Os01g73830
Chr1_42775113	Chr1	42775113	snp	A	T	A	T	A	missense_variant	LOC_Os01g73840
Chr1_42775141	Chr1	42775141	snp	T	A	T	A	T	missense_variant	LOC_Os01g73840
Chr1_42775182	Chr1	42775182	snp	C	G	C	G	C	missense_variant	LOC_Os01g73840
Chr1_42776033	Chr1	42776033	snp	T	C	T	C	T	missense_variant	LOC_Os01g73840
Chr1_42776188	Chr1	42776188	snp	G	C	G	C	G	missense_variant	LOC_Os01g73840
Chr1_42776272	Chr1	42776272	snp	T	C	T	C	T	missense_variant	LOC_Os01g73840
Chr1_42849066	Chr1	42849066	snp	C	T	C	T	C	missense_variant	LOC_Os01g73970
Chr1_42856304	Chr1	42856304	snp	A	G	A	G	A	missense_variant	LOC_Os01g73980
Chr1_42880464	Chr1	42880464	snp	G	C	G	C	G	missense_variant	LOC_Os01g74030
Chr1_42885521	Chr1	42885521	snp	C	A	C	A	C	missense_variant	LOC_Os01g74040
Chr1_42885627	Chr1	42885627	snp	G	T	G	T	G	missense_variant	LOC_Os01g74040
Chr1_42885648	Chr1	42885648	snp	A	T	A	T	A	missense_variant	LOC_Os01g74040
Chr1_42974879	Chr1	42974879	snp	C	T	C	T	C	missense_variant	LOC_Os01g74180
Chr1_42981553	Chr1	42981553	snp	C	T	T	C	T	missense_variant	LOC_Os01g74200
Chr1_43040347	Chr1	43040347	snp	A	C	C	A	C	missense_variant	LOC_Os01g74280
Chr1_43053523	Chr1	43053523	snp	G	A	A	G	A	missense_variant	LOC_Os01g74310
Chr1_43066909	Chr1	43066909	snp	A	T	T	A	T	missense_variant	LOC_Os01g74330
Chr1_43069713	Chr1	43069713	snp	G	C	C	G	C	missense_variant	LOC_Os01g74330
Chr1_43071551	Chr1	43071551	snp	A	T	T	A	T	missense_variant	LOC_Os01g74340
Chr1_43074709	Chr1	43074709	snp	G	T	T	G	T	missense_variant	LOC_Os01g74350
Chr1_43079457	Chr1	43079457	snp	A	G	G	A	G	missense_variant	LOC_Os01g74370
Chr1_43166144	Chr1	43166144	snp	C	T	C	T	C	missense_variant	LOC_Os01g74530
Chr1_14255408	Chr1	14255408	snp	G	T	G	T	G	splice_acceptor_variant	LOC_Os01g25240
Chr1_14768720	Chr1	14768720	snp	A	T	A	T	A	splice_acceptor_variant	LOC_Os01g26060
Chr1_19548054	Chr1	19548054	snp	G	T	G	T	G	splice_acceptor_variant	LOC_Os01g35320
Chr1_22836413	Chr1	22836413	snp	C	G	C	G	C	splice_acceptor_variant	LOC_Os01g40450
Chr1_26576855	Chr1	26576855	snp	T	C	T	C	T	splice_acceptor_variant	LOC_Os01g46670
Chr1_42775826	Chr1	42775826	snp	T	C	T	C	T	splice_acceptor_variant	LOC_Os01g73840
Chr1_14475163	Chr1	14475163	snp	T	C	T	C	T	splice_donor_variant	LOC_Os01g25530
Chr1_15290204	Chr1	15290204	snp	G	A	G	A	G	splice_donor_variant	LOC_Os01g27380
Chr1_28327390	Chr1	28327390	snp	C	T	T	C	T	splice_donor_variant	LOC_Os01g49280
Chr1_42084030	Chr1	42084030	snp	G	A	A	G	A	splice_donor_variant	LOC_Os01g72560
Chr1_2896685	Chr1	2896685	snp	A	G	A	G	A	start_lost	LOC_Os01g06060
Chr1_23914187	Chr1	23914187	snp	T	C	T	C	T	start_lost	LOC_Os01g42200
Chr1_721387	Chr1	721387	snp	C	A	C	A	C	stop_gained	LOC_Os01g02290
Chr1_954113	Chr1	954113	snp	C	A	C	A	C	stop_gained	LOC_Os01g02750
Chr1_2362290	Chr1	2362290	snp	G	A	G	A	G	stop_gained	LOC_Os01g05020
Chr1_2363574	Chr1	2363574	snp	G	A	G	A	G	stop_gained	LOC_Os01g05020
Chr1_2637005	Chr1	2637005	snp	C	A	C	A	C	stop_gained	LOC_Os01g05530
Chr1_2852631	Chr1	2852631	snp	G	A	G	A	G	stop_gained	LOC_Os01g05980
Chr1_3257500	Chr1	3257500	snp	TAC	TAG	TAC	TAG	TAC	stop_gained	LOC_Os01g06876
Chr1_3587690	Chr1	3587690	snp	G	A	G	A	G	stop_gained	LOC_Os01g07510
Chr1_3860084	Chr1	3860084	snp	G	T	G	T	G	stop_gained	LOC_Os01g07980
Chr1_7017730	Chr1	7017730	snp	C	T	T	C	T	stop_gained	LOC_Os01g12700
Chr1_7017825	Chr1	7017825	snp	T	A	T	A	T	stop_gained	LOC_Os01g12700
Chr1_7239751	Chr1	7239751	snp	C	T	C	T	C	stop_gained	LOC_Os01g13020
Chr1_12352603	Chr1	12352603	snp	G	A	G	A	G	stop_gained	LOC_Os01g22000
Chr1_12891411	Chr1	12891411	snp	C	A	C	A	C	stop_gained	LOC_Os01g22930
Chr1_13718345	Chr1	13718345	snp	T	A	T	A	T	stop_gained	LOC_Os01g24350
Chr1_14026314	Chr1	14026314	snp	G	A	G	A	G	stop_gained	LOC_Os01g24900
Chr1_14777896	Chr1	14777896	snp	C	T	C	T	C	stop_gained	LOC_Os01g26080
Chr1_15297037	Chr1	15297037	snp	G	A	G	A	G	stop_gained	LOC_Os01g27400
Chr1_15336949	Chr1	15336949	snp	C	A	C	A	C	stop_gained	LOC_Os01g27470
Chr1_17971480	Chr1	17971480	snp	G	A	G	A	G	stop_gained	LOC_Os01g32760
Chr1_19510007	Chr1	19510007	snp	G	T	G	T	G	stop_gained	LOC_Os01g35240
Chr1_19989175	Chr1	19989175	snp	C	A	C	A	C	stop_gained	LOC_Os01g36130
Chr1_21804957	Chr1	21804957	snp	C	T	C	T	C	stop_gained	LOC_Os01g38860
Chr1_22044550	Chr1	22044550	snp	C	T	C	T	C	stop_gained	LOC_Os01g39180
Chr1_26249410	Chr1	26249410	snp	C	T	C	T	C	stop_gained	LOC_Os01g46169
Chr1_26306781	Chr1	26306781	snp	T	A	T	A	T	stop_gained	LOC_Os01g46260
Chr1_26559573	Chr1	26559573	snp	C	T	C	T	C	stop_gained	LOC_Os01g46640
Chr1_30836380	Chr1	30836380	snp	C	T	C	T	C	stop_gained	LOC_Os01g53670
Chr1_35868932	Chr1	35868932	snp	C	A	C	A	C	stop_gained	LOC_Os01g61960
Chr1_36405505	Chr1	36405505	snp	C	A	C	A	C	stop_gained	LOC_Os01g62860
Chr1_42213613	Chr1	42213613	snp	C	T	C	T	C	stop_gained	LOC_Os01g72760
Chr1_15446305	Chr1	15446305	snp	G	A	G	A	G	stop_gained	LOC_Os01g27700
Chr1_26272927	Chr1	26272927	snp	T	G	T	G	T	stop_lost	LOC_Os01g46169
Chr1_19544255	Chr1	19544255	snp	G	T	G	T	G	stop_lost	LOC_Os01g35310
Chr1_21736070	Chr1	21736070	snp	A	C	A	C	A	stop_lost	LOC_Os01g38700
Chr1_26043527	Chr1	26043527	snp	T	A	T	A	T	stop_lost	LOC_Os01g45850
Chr1_1068767	Chr1	1068767	del	CAA	CA	CAA	CA	CAA	frameshift_variant	LOC_Os01g02910
Chr1_2504503	Chr1	2504503	ins	CTT	CTTT	CTT	CTTT	CTT	frameshift_variant	LOC_Os01g05320
Chr1_2957404	Chr1	2957404	del	TAT	TT	TAT	TT	TAT	frameshift_variant	LOC_Os01g06220
Chr1_3183264	Chr1	3183264	del	GCAA	GA	GCAA	GA	GCAA	frameshift_variant	LOC_Os01g06730
Chr1_6071229	Chr1	6071229	ins	AATT	AATATT	AATATT	AATT	AATATT	frameshift_variant	LOC_Os01g11330
Chr1_15336652	Chr1	15336652	del	GGACAAG	GG	GGACAAG	GG	GGACAAG	frameshift_variant	LOC_Os01g27470
Chr1_18460930	Chr1	18460930	del	GAA	GA	GAA	GA	GAA	frameshift_variant	LOC_Os01g33540
Chr1_19455607	Chr1	19455607	del	CTTTTTG	CTTTTG	CTTTTTG	CTTTTG	CTTTTTG	frameshift_variant	LOC_Os01g35160
Chr1_19483187	Chr1	19483187	del	AGG	AG	AGG	AG	AGG	frameshift_variant	LOC_Os01g35200
Chr1_23088867	Chr1	23088867	del	TGG	TG	TGG	TG	TGG	frameshift_variant	LOC_Os01g40830
Chr1_23384659	Chr1	23384659	ins	ATT	ATTT	ATT	ATTT	ATT	frameshift_variant	LOC_Os01g41320
Chr1_23778590	Chr1	23778590	ins	CT	CGT	CT	CGT	CT	frameshift_variant	LOC_Os01g41930
Chr1_26064718	Chr1	26064718	ins	ATTTTTTC	ATTTTTTTC	ATTTTTTC	ATTTTTTTC	ATTTTTTC	frameshift_variant	LOC_Os01g45880
Chr1_26171110	Chr1	26171110	del	CAT	CT	CT	CAT	CT	frameshift_variant	LOC_Os01g46030
Chr1_26217538	Chr1	26217538	del	CGT	CT	CT	CGT	CT	frameshift_variant	LOC_Os01g46110
Chr1_26316662	Chr1	26316662	ins	ACA	ACCA	ACA	ACCA	ACA	frameshift_variant	LOC_Os01g46280
Chr1_28210930	Chr1	28210930	ins	CG	CAG	CAG	CG	CAG	frameshift_variant	LOC_Os01g49080
Chr1_28243114	Chr1	28243114	ins	GCT	GCCT	GCCT	GCT	GCCT	frameshift_variant	LOC_Os01g49150
Chr1_35090006	Chr1	35090006	del	GACACACA	GACACA	GACACACA	GACACA	GACACACA	frameshift_variant	LOC_Os01g60680
Chr1_35133669	Chr1	35133669	del	AGG	AG	AGG	AG	AGG	frameshift_variant	LOC_Os01g60750
Chr1_41540277	Chr1	41540277	del	TCA	TA	TA	TCA	TA	frameshift_variant	LOC_Os01g71690
Chr1_41998503	Chr1	41998503	del	CTT	CT	CT	CTT	CT	frameshift_variant	LOC_Os01g72410
Chr1_42011350	Chr1	42011350	del	ATT	AT	AT	ATT	AT	frameshift_variant	LOC_Os01g72440
Chr1_42771539	Chr1	42771539	del	CTT	CT	CTT	CT	CTT	frameshift_variant	LOC_Os01g73830
Chr10_46823	Chr10	46823	snp	G	A	G	A	G	missense_variant	LOC_Os10g01044
Chr10_408093	Chr10	408093	snp	A	C	A	C	A	missense_variant	LOC_Os10g01610
Chr10_433288	Chr10	433288	snp	G	A	G	A	G	missense_variant	LOC_Os10g01650
Chr10_433476	Chr10	433476	snp	G	A	G	A	G	missense_variant	LOC_Os10g01650
Chr10_444614	Chr10	444614	snp	G	A	G	A	G	missense_variant	LOC_Os10g01670
Chr10_458832	Chr10	458832	snp	G	A	G	A	G	missense_variant	LOC_Os10g01700
Chr10_458925	Chr10	458925	snp	C	T	C	T	C	missense_variant	LOC_Os10g01700
Chr10_458953	Chr10	458953	snp	G	A	G	A	G	missense_variant	LOC_Os10g01700
Chr10_458986	Chr10	458986	snp	C	T	C	T	C	missense_variant	LOC_Os10g01700
Chr10_526921	Chr10	526921	snp	G	A	G	A	G	missense_variant	LOC_Os10g01800
Chr10_678811	Chr10	678811	snp	G	C	G	C	G	missense_variant	LOC_Os10g02070
Chr10_691599	Chr10	691599	snp	T	G	T	G	T	missense_variant	LOC_Os10g02100
Chr10_761192	Chr10	761192	snp	C	T	C	T	C	missense_variant	LOC_Os10g02210
Chr10_782329	Chr10	782329	snp	C	G	C	G	C	missense_variant	LOC_Os10g02230
Chr10_788272	Chr10	788272	snp	G	A	G	A	G	missense_variant	LOC_Os10g02240
Chr10_792892	Chr10	792892	snp	A	G	A	G	A	missense_variant	LOC_Os10g02250
Chr10_799183	Chr10	799183	snp	G	T	G	T	G	missense_variant	LOC_Os10g02250
Chr10_799215	Chr10	799215	snp	C	G	C	G	C	missense_variant	LOC_Os10g02250
Chr10_806172	Chr10	806172	snp	C	G	C	G	C	missense_variant	LOC_Os10g02260
Chr10_808356	Chr10	808356	snp	G	A	G	A	G	missense_variant	LOC_Os10g02260
Chr10_837762	Chr10	837762	snp	G	T	G	T	G	missense_variant	LOC_Os10g02340
Chr10_838171	Chr10	838171	snp	G	A	G	A	G	missense_variant	LOC_Os10g02340
Chr10_840497	Chr10	840497	snp	C	A	C	A	C	missense_variant	LOC_Os10g02350
Chr10_848551	Chr10	848551	snp	A	T	A	T	A	missense_variant	LOC_Os10g02360
Chr10_848988	Chr10	848988	snp	T	A	T	A	T	missense_variant	LOC_Os10g02360
Chr10_849461	Chr10	849461	snp	T	G	T	G	T	missense_variant	LOC_Os10g02360
Chr10_866898	Chr10	866898	snp	C	T	C	T	C	missense_variant	LOC_Os10g02380
Chr10_926825	Chr10	926825	snp	C	T	C	T	C	missense_variant	LOC_Os10g02500
Chr10_1001269	Chr10	1001269	snp	G	A	G	A	G	missense_variant	LOC_Os10g02620
Chr10_1020835	Chr10	1020835	snp	G	A	G	A	G	missense_variant	LOC_Os10g02640
Chr10_1035645	Chr10	1035645	snp	T	C	T	C	T	missense_variant	LOC_Os10g02650
Chr10_1036216	Chr10	1036216	snp	C	A	C	A	C	missense_variant	LOC_Os10g02650
Chr10_1049557	Chr10	1049557	snp	T	C	T	C	T	missense_variant	LOC_Os10g02670
Chr10_1056581	Chr10	1056581	snp	G	A	G	A	G	missense_variant	LOC_Os10g02690
Chr10_1109763	Chr10	1109763	snp	C	T	C	T	C	missense_variant	LOC_Os10g02780
Chr10_1183576	Chr10	1183576	snp	C	T	C	T	C	missense_variant	LOC_Os10g02900
Chr10_1183597	Chr10	1183597	snp	G	A	G	A	G	missense_variant	LOC_Os10g02900
Chr10_1226929	Chr10	1226929	snp	T	C	T	C	T	missense_variant	LOC_Os10g02970
Chr10_1240943	Chr10	1240943	snp	C	T	C	T	C	missense_variant	LOC_Os10g02980
Chr10_1358541	Chr10	1358541	snp	C	A	A	C	A	missense_variant	LOC_Os10g03220
Chr10_1359769	Chr10	1359769	snp	A	G	G	A	G	missense_variant	LOC_Os10g03230
Chr10_1359817	Chr10	1359817	snp	G	A	A	G	A	missense_variant	LOC_Os10g03230
Chr10_1360237	Chr10	1360237	snp	G	A	A	G	A	missense_variant	LOC_Os10g03230
Chr10_1391671	Chr10	1391671	snp	C	T	C	T	C	missense_variant	LOC_Os10g03290
Chr10_1449398	Chr10	1449398	snp	C	T	C	T	C	missense_variant	LOC_Os10g03400
Chr10_1464721	Chr10	1464721	snp	G	A	G	A	G	missense_variant	LOC_Os10g03430
Chr10_1468785	Chr10	1468785	snp	G	T	G	T	G	missense_variant	LOC_Os10g03440
Chr10_1498679	Chr10	1498679	snp	A	G	G	A	G	missense_variant	LOC_Os10g03480
Chr10_1534735	Chr10	1534735	snp	T	C	T	C	T	missense_variant	LOC_Os10g03550
Chr10_1540823	Chr10	1540823	snp	G	T	G	T	G	missense_variant	LOC_Os10g03570
Chr10_1545719	Chr10	1545719	snp	C	G	C	G	C	missense_variant	LOC_Os10g03570
Chr10_1545739	Chr10	1545739	snp	T	C	T	C	T	missense_variant	LOC_Os10g03570
Chr10_1545818	Chr10	1545818	snp	G	T	G	T	G	missense_variant	LOC_Os10g03570
Chr10_1545850	Chr10	1545850	snp	G	A	G	A	G	missense_variant	LOC_Os10g03570
Chr10_1545923	Chr10	1545923	snp	G	A	G	A	G	missense_variant	LOC_Os10g03570
Chr10_1545952	Chr10	1545952	snp	C	T	C	T	C	missense_variant	LOC_Os10g03570
Chr10_1546307	Chr10	1546307	snp	C	A	C	A	C	missense_variant	LOC_Os10g03570
Chr10_1546315	Chr10	1546315	snp	C	T	C	T	C	missense_variant	LOC_Os10g03570
Chr10_1546354	Chr10	1546354	snp	T	C	T	C	T	missense_variant	LOC_Os10g03570
Chr10_1546378	Chr10	1546378	snp	C	G	C	G	C	missense_variant	LOC_Os10g03570
Chr10_1673428	Chr10	1673428	snp	G	A	G	A	G	missense_variant	LOC_Os10g03710
Chr10_1681685	Chr10	1681685	snp	A	T	A	T	A	missense_variant	LOC_Os10g03730
Chr10_1683196	Chr10	1683196	snp	C	T	C	T	C	missense_variant	LOC_Os10g03730
Chr10_1683271	Chr10	1683271	snp	C	A	C	A	C	missense_variant	LOC_Os10g03730
Chr10_1683712	Chr10	1683712	snp	C	T	C	T	C	missense_variant	LOC_Os10g03730
Chr10_1701840	Chr10	1701840	snp	T	C	T	C	T	missense_variant	LOC_Os10g03760
Chr10_1702177	Chr10	1702177	snp	A	G	A	G	A	missense_variant	LOC_Os10g03760
Chr10_1713884	Chr10	1713884	snp	C	T	C	T	C	missense_variant	LOC_Os10g03780
Chr10_1714153	Chr10	1714153	snp	C	T	C	T	C	missense_variant	LOC_Os10g03780
Chr10_1714483	Chr10	1714483	snp	C	T	C	T	C	missense_variant	LOC_Os10g03780
Chr10_1741289	Chr10	1741289	snp	G	A	G	A	G	missense_variant	LOC_Os10g03840
Chr10_1741302	Chr10	1741302	snp	T	A	T	A	T	missense_variant	LOC_Os10g03840
Chr10_1783832	Chr10	1783832	snp	G	A	G	A	G	missense_variant	LOC_Os10g03920
Chr10_1787042	Chr10	1787042	snp	A	C	A	C	A	missense_variant	LOC_Os10g03930
Chr10_1829098	Chr10	1829098	snp	A	G	A	G	A	missense_variant	LOC_Os10g04000
Chr10_1830013	Chr10	1830013	snp	C	A	C	A	C	missense_variant	LOC_Os10g04000
Chr10_1833298	Chr10	1833298	snp	G	A	G	A	G	missense_variant	LOC_Os10g04010
Chr10_1834610	Chr10	1834610	snp	G	A	G	A	G	missense_variant	LOC_Os10g04010
Chr10_1873206	Chr10	1873206	snp	G	T	G	T	G	missense_variant	LOC_Os10g04060
Chr10_1875181	Chr10	1875181	snp	C	T	C	T	C	missense_variant	LOC_Os10g04060
Chr10_1898968	Chr10	1898968	snp	G	T	G	T	G	missense_variant	LOC_Os10g04110
Chr10_1899832	Chr10	1899832	snp	G	A	G	A	G	missense_variant	LOC_Os10g04110
Chr10_1908326	Chr10	1908326	snp	C	G	C	G	C	missense_variant	LOC_Os10g04120
Chr10_1932749	Chr10	1932749	snp	T	C	T	C	T	missense_variant	LOC_Os10g04160
Chr10_1933839	Chr10	1933839	snp	T	C	T	C	T	missense_variant	LOC_Os10g04160
Chr10_1962005	Chr10	1962005	snp	A	G	A	G	A	missense_variant	LOC_Os10g04210
Chr10_1987360	Chr10	1987360	snp	C	T	C	T	C	missense_variant	LOC_Os10g04260
Chr10_2081029	Chr10	2081029	snp	G	C	G	C	G	missense_variant	LOC_Os10g04400
Chr10_2091400	Chr10	2091400	snp	G	A	G	A	G	missense_variant	LOC_Os10g04429
Chr10_2098389	Chr10	2098389	snp	C	T	C	T	C	missense_variant	LOC_Os10g04450
Chr10_2098641	Chr10	2098641	snp	C	T	C	T	C	missense_variant	LOC_Os10g04450
Chr10_2099174	Chr10	2099174	snp	C	A	C	A	C	missense_variant	LOC_Os10g04450
Chr10_2107824	Chr10	2107824	snp	A	C	A	C	A	missense_variant	LOC_Os10g04470
Chr10_2108217	Chr10	2108217	snp	C	T	C	T	C	missense_variant	LOC_Os10g04470
Chr10_2108922	Chr10	2108922	snp	C	T	C	T	C	missense_variant	LOC_Os10g04470
Chr10_2123189	Chr10	2123189	snp	G	C	G	C	G	missense_variant	LOC_Os10g04480
Chr10_2131599	Chr10	2131599	snp	A	C	A	C	A	missense_variant	LOC_Os10g04490
Chr10_2144224	Chr10	2144224	snp	G	C	G	C	G	missense_variant	LOC_Os10g04510
Chr10_2144334	Chr10	2144334	snp	G	T	G	T	G	missense_variant	LOC_Os10g04510
Chr10_2148286	Chr10	2148286	snp	G	A	G	A	G	missense_variant	LOC_Os10g04520
Chr10_2148750	Chr10	2148750	snp	A	G	A	G	A	missense_variant	LOC_Os10g04530
Chr10_2149106	Chr10	2149106	snp	C	T	C	T	C	missense_variant	LOC_Os10g04530
Chr10_2151451	Chr10	2151451	snp	C	A	C	A	C	missense_variant	LOC_Os10g04540
Chr10_2151488	Chr10	2151488	snp	G	A	G	A	G	missense_variant	LOC_Os10g04540
Chr10_2151520	Chr10	2151520	snp	A	T	A	T	A	missense_variant	LOC_Os10g04540
Chr10_2151896	Chr10	2151896	snp	T	C	T	C	T	missense_variant	LOC_Os10g04540
Chr10_2152397	Chr10	2152397	snp	T	C	T	C	T	missense_variant	LOC_Os10g04540
Chr10_2152610	Chr10	2152610	snp	G	A	G	A	G	missense_variant	LOC_Os10g04540
Chr10_2158266	Chr10	2158266	snp	G	A	G	A	G	missense_variant	LOC_Os10g04550
Chr10_2158686	Chr10	2158686	snp	A	T	A	T	A	missense_variant	LOC_Os10g04550
Chr10_2158791	Chr10	2158791	snp	G	A	G	A	G	missense_variant	LOC_Os10g04550
Chr10_2169437	Chr10	2169437	snp	G	A	G	A	G	missense_variant	LOC_Os10g04570
Chr10_2170510	Chr10	2170510	snp	T	G	T	G	T	missense_variant	LOC_Os10g04570
Chr10_2260557	Chr10	2260557	snp	T	G	T	G	T	missense_variant	LOC_Os10g04730
Chr10_2260572	Chr10	2260572	snp	G	C	G	C	G	missense_variant	LOC_Os10g04730
Chr10_2260604	Chr10	2260604	snp	A	G	A	G	A	missense_variant	LOC_Os10g04730
Chr10_2261349	Chr10	2261349	snp	A	G	A	G	A	missense_variant	LOC_Os10g04730
Chr10_2261551	Chr10	2261551	snp	A	T	A	T	A	missense_variant	LOC_Os10g04730
Chr10_2261733	Chr10	2261733	snp	C	A	C	A	C	missense_variant	LOC_Os10g04730
Chr10_2261940	Chr10	2261940	snp	A	C	A	C	A	missense_variant	LOC_Os10g04730
Chr10_2262138	Chr10	2262138	snp	T	A	T	A	T	missense_variant	LOC_Os10g04730
Chr10_2262174	Chr10	2262174	snp	C	A	C	A	C	missense_variant	LOC_Os10g04730
Chr10_2262288	Chr10	2262288	snp	C	T	C	T	C	missense_variant	LOC_Os10g04730
Chr10_2262399	Chr10	2262399	snp	C	T	C	T	C	missense_variant	LOC_Os10g04730
Chr10_2278620	Chr10	2278620	snp	C	A	C	A	C	missense_variant	LOC_Os10g04750
Chr10_2278705	Chr10	2278705	snp	T	C	T	C	T	missense_variant	LOC_Os10g04750
Chr10_2292140	Chr10	2292140	snp	T	C	T	C	T	missense_variant	LOC_Os10g04770
Chr10_2340457	Chr10	2340457	snp	A	C	A	C	A	missense_variant	LOC_Os10g04840
Chr10_2375502	Chr10	2375502	snp	G	A	G	A	G	missense_variant	LOC_Os10g04890
Chr10_2387185	Chr10	2387185	snp	A	G	A	G	A	missense_variant	LOC_Os10g04900
Chr10_2387192	Chr10	2387192	snp	C	A	C	A	C	missense_variant	LOC_Os10g04900
Chr10_2404122	Chr10	2404122	snp	G	C	G	C	G	missense_variant	LOC_Os10g04910
Chr10_2404256	Chr10	2404256	snp	A	G	A	G	A	missense_variant	LOC_Os10g04910
Chr10_2411947	Chr10	2411947	snp	C	T	C	T	C	missense_variant	LOC_Os10g04940
Chr10_2413006	Chr10	2413006	snp	G	C	G	C	G	missense_variant	LOC_Os10g04950
Chr10_2430230	Chr10	2430230	snp	G	A	G	A	G	missense_variant	LOC_Os10g04990
Chr10_2430244	Chr10	2430244	snp	T	A	T	A	T	missense_variant	LOC_Os10g04990
Chr10_2430294	Chr10	2430294	snp	C	T	T	C	T	missense_variant	LOC_Os10g04990
Chr10_2430567	Chr10	2430567	snp	C	A	C	A	C	missense_variant	LOC_Os10g04990
Chr10_2430605	Chr10	2430605	snp	G	T	G	T	G	missense_variant	LOC_Os10g04990
Chr10_2430649	Chr10	2430649	snp	G	A	G	A	G	missense_variant	LOC_Os10g04990
Chr10_2439188	Chr10	2439188	snp	G	A	G	A	G	missense_variant	LOC_Os10g05000
Chr10_2454626	Chr10	2454626	snp	G	A	G	A	G	missense_variant	LOC_Os10g05020
Chr10_2458523	Chr10	2458523	snp	G	A	G	A	G	missense_variant	LOC_Os10g05030
Chr10_2458553	Chr10	2458553	snp	T	C	T	C	T	missense_variant	LOC_Os10g05030
Chr10_2471850	Chr10	2471850	snp	G	A	G	A	G	missense_variant	LOC_Os10g05050
Chr10_2511127	Chr10	2511127	snp	G	A	G	A	G	missense_variant	LOC_Os10g05150
Chr10_2511169	Chr10	2511169	snp	C	A	C	A	C	missense_variant	LOC_Os10g05150
Chr10_2519499	Chr10	2519499	snp	C	T	C	T	C	missense_variant	LOC_Os10g05160
Chr10_2525186	Chr10	2525186	snp	C	T	C	T	C	missense_variant	LOC_Os10g05180
Chr10_2528996	Chr10	2528996	snp	A	G	A	G	A	missense_variant	LOC_Os10g05180
Chr10_2595125	Chr10	2595125	snp	A	T	A	T	A	missense_variant	LOC_Os10g05250
Chr10_2595274	Chr10	2595274	snp	C	A	C	A	C	missense_variant	LOC_Os10g05250
Chr10_2595560	Chr10	2595560	snp	C	G	C	G	C	missense_variant	LOC_Os10g05250
Chr10_2595711	Chr10	2595711	snp	C	G	C	G	C	missense_variant	LOC_Os10g05250
Chr10_2595716	Chr10	2595716	snp	A	G	A	G	A	missense_variant	LOC_Os10g05250
Chr10_2596283	Chr10	2596283	snp	T	G	T	G	T	missense_variant	LOC_Os10g05250
Chr10_2676419	Chr10	2676419	snp	G	C	G	C	G	missense_variant	LOC_Os10g05430
Chr10_2682384	Chr10	2682384	snp	T	C	T	C	T	missense_variant	LOC_Os10g05440
Chr10_2682475	Chr10	2682475	snp	A	G	A	G	A	missense_variant	LOC_Os10g05440
Chr10_2682509	Chr10	2682509	snp	A	C	A	C	A	missense_variant	LOC_Os10g05440
Chr10_2682832	Chr10	2682832	snp	G	A	G	A	G	missense_variant	LOC_Os10g05440
Chr10_2682844	Chr10	2682844	snp	T	C	T	C	T	missense_variant	LOC_Os10g05440
Chr10_2683152	Chr10	2683152	snp	C	A	C	A	C	missense_variant	LOC_Os10g05440
Chr10_2683367	Chr10	2683367	snp	G	A	G	A	G	missense_variant	LOC_Os10g05440
Chr10_2684226	Chr10	2684226	snp	C	A	A	C	A	missense_variant	LOC_Os10g05440
Chr10_2684287	Chr10	2684287	snp	C	A	C	A	C	missense_variant	LOC_Os10g05440
Chr10_2698815	Chr10	2698815	snp	A	T	T	A	T	missense_variant	LOC_Os10g05470
Chr10_2709379	Chr10	2709379	snp	C	T	C	T	C	missense_variant	LOC_Os10g05490
Chr10_2740927	Chr10	2740927	snp	G	A	G	A	G	missense_variant	LOC_Os10g05530
Chr10_2794840	Chr10	2794840	snp	G	A	G	A	G	missense_variant	LOC_Os10g05600
Chr10_2802022	Chr10	2802022	snp	C	T	C	T	C	missense_variant	LOC_Os10g05610
Chr10_2802040	Chr10	2802040	snp	C	T	T	C	T	missense_variant	LOC_Os10g05610
Chr10_2802274	Chr10	2802274	snp	A	G	G	A	G	missense_variant	LOC_Os10g05610
Chr10_3003649	Chr10	3003649	snp	A	G	A	G	A	missense_variant	LOC_Os10g05960
Chr10_3003718	Chr10	3003718	snp	G	A	G	A	G	missense_variant	LOC_Os10g05960
Chr10_3003779	Chr10	3003779	snp	C	T	C	T	C	missense_variant	LOC_Os10g05960
Chr10_3021401	Chr10	3021401	snp	C	T	C	T	C	missense_variant	LOC_Os10g05990
Chr10_3031688	Chr10	3031688	snp	C	T	C	T	C	missense_variant	LOC_Os10g06000
Chr10_3061069	Chr10	3061069	snp	C	A	C	A	C	missense_variant	LOC_Os10g06030
Chr10_3061294	Chr10	3061294	snp	C	A	C	A	C	missense_variant	LOC_Os10g06030
Chr10_3085129	Chr10	3085129	snp	G	A	G	A	G	missense_variant	LOC_Os10g06080
Chr10_3090653	Chr10	3090653	snp	A	G	A	G	A	missense_variant	LOC_Os10g06090
Chr10_3090671	Chr10	3090671	snp	G	A	G	A	G	missense_variant	LOC_Os10g06090
Chr10_3090706	Chr10	3090706	snp	C	G	C	G	C	missense_variant	LOC_Os10g06090
Chr10_3090741	Chr10	3090741	snp	A	G	A	G	A	missense_variant	LOC_Os10g06090
Chr10_3090905	Chr10	3090905	snp	A	G	A	G	A	missense_variant	LOC_Os10g06090
Chr10_3090961	Chr10	3090961	snp	C	A	C	A	C	missense_variant	LOC_Os10g06090
Chr10_3090983	Chr10	3090983	snp	A	G	A	G	A	missense_variant	LOC_Os10g06090
Chr10_3091070	Chr10	3091070	snp	C	G	C	G	C	missense_variant	LOC_Os10g06090
Chr10_3091184	Chr10	3091184	snp	G	A	G	A	G	missense_variant	LOC_Os10g06090
Chr10_3091212	Chr10	3091212	snp	A	C	A	C	A	missense_variant	LOC_Os10g06090
Chr10_3091223	Chr10	3091223	snp	G	A	G	A	G	missense_variant	LOC_Os10g06090
Chr10_3091238	Chr10	3091238	snp	A	G	A	G	A	missense_variant	LOC_Os10g06090
Chr10_3091244	Chr10	3091244	snp	G	A	G	A	G	missense_variant	LOC_Os10g06090
Chr10_3091394	Chr10	3091394	snp	G	A	G	A	G	missense_variant	LOC_Os10g06090
Chr10_3092242	Chr10	3092242	snp	C	G	C	G	C	missense_variant	LOC_Os10g06090
Chr10_3092276	Chr10	3092276	snp	A	C	A	C	A	missense_variant	LOC_Os10g06090
Chr10_3097155	Chr10	3097155	snp	G	A	G	A	G	missense_variant	LOC_Os10g06090
Chr10_3097217	Chr10	3097217	snp	A	C	A	C	A	missense_variant	LOC_Os10g06090
Chr10_3126834	Chr10	3126834	snp	A	C	A	C	A	missense_variant	LOC_Os10g06140
Chr10_3126988	Chr10	3126988	snp	T	C	T	C	T	missense_variant	LOC_Os10g06140
Chr10_3429287	Chr10	3429287	snp	A	T	A	T	A	missense_variant	LOC_Os10g06610
Chr10_3438644	Chr10	3438644	snp	G	T	G	T	G	missense_variant	LOC_Os10g06630
Chr10_3438768	Chr10	3438768	snp	G	A	G	A	G	missense_variant	LOC_Os10g06630
Chr10_3438893	Chr10	3438893	snp	C	G	C	G	C	missense_variant	LOC_Os10g06630
Chr10_3439118	Chr10	3439118	snp	A	G	A	G	A	missense_variant	LOC_Os10g06630
Chr10_3474709	Chr10	3474709	snp	A	G	A	G	A	missense_variant	LOC_Os10g06710
Chr10_3501342	Chr10	3501342	snp	G	A	G	A	G	missense_variant	LOC_Os10g06740
Chr10_3502263	Chr10	3502263	snp	G	A	G	A	G	missense_variant	LOC_Os10g06740
Chr10_3502279	Chr10	3502279	snp	C	T	C	T	C	missense_variant	LOC_Os10g06740
Chr10_3504027	Chr10	3504027	snp	G	T	G	T	G	missense_variant	LOC_Os10g06740
Chr10_3516708	Chr10	3516708	snp	C	T	C	T	C	missense_variant	LOC_Os10g06760
Chr10_3537922	Chr10	3537922	snp	C	A	C	A	C	missense_variant	LOC_Os10g06800
Chr10_3551358	Chr10	3551358	snp	C	T	C	T	C	missense_variant	LOC_Os10g06810
Chr10_3580830	Chr10	3580830	snp	G	A	G	A	G	missense_variant	LOC_Os10g06860
Chr10_3582751	Chr10	3582751	snp	G	A	G	A	G	missense_variant	LOC_Os10g06860
Chr10_3595124	Chr10	3595124	snp	A	G	A	G	A	missense_variant	LOC_Os10g06910
Chr10_3595181	Chr10	3595181	snp	C	T	C	T	C	missense_variant	LOC_Os10g06910
Chr10_3597344	Chr10	3597344	snp	G	A	G	A	G	missense_variant	LOC_Os10g06910
Chr10_3597787	Chr10	3597787	snp	C	T	C	T	C	missense_variant	LOC_Os10g06910
Chr10_3598424	Chr10	3598424	snp	C	T	C	T	C	missense_variant	LOC_Os10g06910
Chr10_3598628	Chr10	3598628	snp	G	A	G	A	G	missense_variant	LOC_Os10g06910
Chr10_3832141	Chr10	3832141	snp	G	C	G	C	G	missense_variant	LOC_Os10g07270
Chr10_3832986	Chr10	3832986	snp	G	T	G	T	G	missense_variant	LOC_Os10g07270
Chr10_3963483	Chr10	3963483	snp	C	T	C	T	C	missense_variant	LOC_Os10g07470
Chr10_3963616	Chr10	3963616	snp	C	T	C	T	C	missense_variant	LOC_Os10g07470
Chr10_3967499	Chr10	3967499	snp	C	T	C	T	C	missense_variant	LOC_Os10g07470
Chr10_4029180	Chr10	4029180	snp	C	T	C	T	C	missense_variant	LOC_Os10g07534
Chr10_4029619	Chr10	4029619	snp	A	G	A	G	A	missense_variant	LOC_Os10g07534
Chr10_4049740	Chr10	4049740	snp	C	T	C	T	C	missense_variant	LOC_Os10g07546
Chr10_4054969	Chr10	4054969	snp	C	T	C	T	C	missense_variant	LOC_Os10g07548
Chr10_4055632	Chr10	4055632	snp	T	C	T	C	T	missense_variant	LOC_Os10g07548
Chr10_4075843	Chr10	4075843	snp	C	T	C	T	C	missense_variant	LOC_Os10g07556
Chr10_4076041	Chr10	4076041	snp	T	C	T	C	T	missense_variant	LOC_Os10g07556
Chr10_4076120	Chr10	4076120	snp	C	T	C	T	C	missense_variant	LOC_Os10g07556
Chr10_4076284	Chr10	4076284	snp	G	T	G	T	G	missense_variant	LOC_Os10g07556
Chr10_4076623	Chr10	4076623	snp	C	T	C	T	C	missense_variant	LOC_Os10g07556
Chr10_4080919	Chr10	4080919	snp	C	T	C	T	C	missense_variant	LOC_Os10g07556
Chr10_4081294	Chr10	4081294	snp	G	C	G	C	G	missense_variant	LOC_Os10g07556
Chr10_4259558	Chr10	4259558	snp	G	A	G	A	G	missense_variant	LOC_Os10g07974
Chr10_4260260	Chr10	4260260	snp	G	T	G	T	G	missense_variant	LOC_Os10g07974
Chr10_4263818	Chr10	4263818	snp	T	G	G	T	G	missense_variant	LOC_Os10g07978
Chr10_4264198	Chr10	4264198	snp	G	A	A	G	A	missense_variant	LOC_Os10g07978
Chr10_4265209	Chr10	4265209	snp	G	A	A	G	A	missense_variant	LOC_Os10g07978
Chr10_4283597	Chr10	4283597	snp	T	A	T	A	T	missense_variant	LOC_Os10g07994
Chr10_4327071	Chr10	4327071	snp	G	A	G	A	G	missense_variant	LOC_Os10g08014
Chr10_4347458	Chr10	4347458	snp	T	G	T	G	T	missense_variant	LOC_Os10g08026
Chr10_4498650	Chr10	4498650	snp	G	A	G	A	G	missense_variant	LOC_Os10g08319
Chr10_4581369	Chr10	4581369	snp	C	T	C	T	C	missense_variant	LOC_Os10g08430
Chr10_4584380	Chr10	4584380	snp	C	T	C	T	C	missense_variant	LOC_Os10g08440
Chr10_4661772	Chr10	4661772	snp	C	T	C	T	C	missense_variant	LOC_Os10g08570
Chr10_4675581	Chr10	4675581	snp	C	T	C	T	C	missense_variant	LOC_Os10g08610
Chr10_4681062	Chr10	4681062	snp	G	A	G	A	G	missense_variant	LOC_Os10g08620
Chr10_4682058	Chr10	4682058	snp	G	A	G	A	G	missense_variant	LOC_Os10g08620
Chr10_4711726	Chr10	4711726	snp	T	C	T	C	T	missense_variant	LOC_Os10g08680
Chr10_4712338	Chr10	4712338	snp	C	T	C	T	C	missense_variant	LOC_Os10g08680
Chr10_4737105	Chr10	4737105	snp	C	T	C	T	C	missense_variant	LOC_Os10g08730
Chr10_4737128	Chr10	4737128	snp	T	C	T	C	T	missense_variant	LOC_Os10g08730
Chr10_4737177	Chr10	4737177	snp	G	A	G	A	G	missense_variant	LOC_Os10g08730
Chr10_4748408	Chr10	4748408	snp	G	A	G	A	G	missense_variant	LOC_Os10g08760
Chr10_4800669	Chr10	4800669	snp	C	T	C	T	C	missense_variant	LOC_Os10g08879
Chr10_4800897	Chr10	4800897	snp	T	C	T	C	T	missense_variant	LOC_Os10g08879
Chr10_4836083	Chr10	4836083	snp	T	C	T	C	T	missense_variant	LOC_Os10g08940
Chr10_4839508	Chr10	4839508	snp	A	T	A	T	A	missense_variant	LOC_Os10g08940
Chr10_4840384	Chr10	4840384	snp	G	A	G	A	G	missense_variant	LOC_Os10g08940
Chr10_4859239	Chr10	4859239	snp	G	T	G	T	G	missense_variant	LOC_Os10g08980
Chr10_4859890	Chr10	4859890	snp	C	T	C	T	C	missense_variant	LOC_Os10g08980
Chr10_5164737	Chr10	5164737	snp	T	C	C	T	C	missense_variant	LOC_Os10g09570
Chr10_5335103	Chr10	5335103	snp	T	G	G	T	G	missense_variant	LOC_Os10g09860
Chr10_5335163	Chr10	5335163	snp	G	A	G	A	G	missense_variant	LOC_Os10g09860
Chr10_5335166	Chr10	5335166	snp	A	G	G	A	G	missense_variant	LOC_Os10g09860
Chr10_5335646	Chr10	5335646	snp	G	A	G	A	G	missense_variant	LOC_Os10g09860
Chr10_5341647	Chr10	5341647	snp	G	A	G	A	G	missense_variant	LOC_Os10g09870
Chr10_5365518	Chr10	5365518	snp	A	C	A	C	A	missense_variant	LOC_Os10g09910
Chr10_5366163	Chr10	5366163	snp	A	G	A	G	A	missense_variant	LOC_Os10g09910
Chr10_5413223	Chr10	5413223	snp	C	T	C	T	C	missense_variant	LOC_Os10g09990
Chr10_5444442	Chr10	5444442	snp	G	C	G	C	G	missense_variant	LOC_Os10g10030
Chr10_5463158	Chr10	5463158	snp	A	C	C	A	C	missense_variant	LOC_Os10g10040
Chr10_5466381	Chr10	5466381	snp	A	G	G	A	G	missense_variant	LOC_Os10g10040
Chr10_5467108	Chr10	5467108	snp	G	C	C	G	C	missense_variant	LOC_Os10g10040
Chr10_5467205	Chr10	5467205	snp	G	T	T	G	T	missense_variant	LOC_Os10g10040
Chr10_5761090	Chr10	5761090	snp	C	A	C	A	C	missense_variant	LOC_Os10g10480
Chr10_6890146	Chr10	6890146	snp	G	A	G	A	G	missense_variant	LOC_Os10g12380
Chr10_7685517	Chr10	7685517	snp	C	T	C	T	C	missense_variant	LOC_Os10g14170
Chr10_7693735	Chr10	7693735	snp	C	T	C	T	C	missense_variant	LOC_Os10g14180
Chr10_8985671	Chr10	8985671	snp	C	T	C	T	C	missense_variant	LOC_Os10g17750
Chr10_9259556	Chr10	9259556	snp	G	A	G	A	G	missense_variant	LOC_Os10g18220
Chr10_9346396	Chr10	9346396	snp	G	T	G	T	G	missense_variant	LOC_Os10g18390
Chr10_11052174	Chr10	11052174	snp	C	T	C	T	C	missense_variant	LOC_Os10g21574
Chr10_11052183	Chr10	11052183	snp	C	T	C	T	C	missense_variant	LOC_Os10g21574
Chr10_11058606	Chr10	11058606	snp	T	G	T	G	T	missense_variant	LOC_Os10g21600
Chr10_11120167	Chr10	11120167	snp	T	C	C	T	C	missense_variant	LOC_Os10g21690
Chr10_11121596	Chr10	11121596	snp	C	T	T	C	T	missense_variant	LOC_Os10g21690
Chr10_11121626	Chr10	11121626	snp	G	A	G	A	G	missense_variant	LOC_Os10g21690
Chr10_11177068	Chr10	11177068	snp	G	T	G	T	G	missense_variant	LOC_Os10g21784
Chr10_11187006	Chr10	11187006	snp	T	C	T	C	T	missense_variant	LOC_Os10g21800
Chr10_11196376	Chr10	11196376	snp	C	T	C	T	C	missense_variant	LOC_Os10g21810
Chr10_11311945	Chr10	11311945	snp	T	C	T	C	T	missense_variant	LOC_Os10g21940
Chr10_11836404	Chr10	11836404	snp	C	T	C	T	C	missense_variant	LOC_Os10g22770
Chr10_12006034	Chr10	12006034	snp	C	A	C	A	C	missense_variant	LOC_Os10g23030
Chr10_12006108	Chr10	12006108	snp	G	A	G	A	G	missense_variant	LOC_Os10g23030
Chr10_12006143	Chr10	12006143	snp	C	T	C	T	C	missense_variant	LOC_Os10g23030
Chr10_12006690	Chr10	12006690	snp	C	T	C	T	C	missense_variant	LOC_Os10g23030
Chr10_12114799	Chr10	12114799	snp	G	A	G	A	G	missense_variant	LOC_Os10g23220
Chr10_12123030	Chr10	12123030	snp	G	A	G	A	G	missense_variant	LOC_Os10g23240
Chr10_12150191	Chr10	12150191	snp	G	A	G	A	G	missense_variant	LOC_Os10g23280
Chr10_12181421	Chr10	12181421	snp	G	A	G	A	G	missense_variant	LOC_Os10g23310
Chr10_12321592	Chr10	12321592	snp	G	A	G	A	G	missense_variant	LOC_Os10g24050
Chr10_12325368	Chr10	12325368	snp	G	A	G	A	G	missense_variant	LOC_Os10g24060
Chr10_12325374	Chr10	12325374	snp	C	T	C	T	C	missense_variant	LOC_Os10g24060
Chr10_12333940	Chr10	12333940	snp	A	C	A	C	A	missense_variant	LOC_Os10g24070
Chr10_12334106	Chr10	12334106	snp	G	A	G	A	G	missense_variant	LOC_Os10g24070
Chr10_12338541	Chr10	12338541	snp	C	T	C	T	C	missense_variant	LOC_Os10g24080
Chr10_12474236	Chr10	12474236	snp	A	T	A	T	A	missense_variant	LOC_Os10g24340
Chr10_12772027	Chr10	12772027	snp	G	C	G	C	G	missense_variant	LOC_Os10g24840
Chr10_12772526	Chr10	12772526	snp	T	C	T	C	T	missense_variant	LOC_Os10g24840
Chr10_12785770	Chr10	12785770	snp	C	T	C	T	C	missense_variant	LOC_Os10g24860
Chr10_12786641	Chr10	12786641	snp	C	T	C	T	C	missense_variant	LOC_Os10g24870
Chr10_12851070	Chr10	12851070	snp	A	G	A	G	A	missense_variant	LOC_Os10g24954
Chr10_12926115	Chr10	12926115	snp	G	A	G	A	G	missense_variant	LOC_Os10g25090
Chr10_13093428	Chr10	13093428	snp	C	T	C	T	C	missense_variant	LOC_Os10g25320
Chr10_13182008	Chr10	13182008	snp	C	T	C	T	C	missense_variant	LOC_Os10g25487
Chr10_13272875	Chr10	13272875	snp	C	T	C	T	C	missense_variant	LOC_Os10g25620
Chr10_13277930	Chr10	13277930	snp	C	T	C	T	C	missense_variant	LOC_Os10g25630
Chr10_13278936	Chr10	13278936	snp	G	T	G	T	G	missense_variant	LOC_Os10g25630
Chr10_13279468	Chr10	13279468	snp	C	T	C	T	C	missense_variant	LOC_Os10g25640
Chr10_13279536	Chr10	13279536	snp	C	G	C	G	C	missense_variant	LOC_Os10g25640
Chr10_13279923	Chr10	13279923	snp	A	C	A	C	A	missense_variant	LOC_Os10g25640
Chr10_13280010	Chr10	13280010	snp	G	A	G	A	G	missense_variant	LOC_Os10g25640
Chr10_13280045	Chr10	13280045	snp	G	A	G	A	G	missense_variant	LOC_Os10g25640
Chr10_13280057	Chr10	13280057	snp	C	T	C	T	C	missense_variant	LOC_Os10g25640
Chr10_13280706	Chr10	13280706	snp	G	A	A	G	A	missense_variant	LOC_Os10g25640
Chr10_13284395	Chr10	13284395	snp	A	C	A	C	A	missense_variant	LOC_Os10g25660
Chr10_13284723	Chr10	13284723	snp	C	T	C	T	C	missense_variant	LOC_Os10g25660
Chr10_13285143	Chr10	13285143	snp	G	A	A	G	A	missense_variant	LOC_Os10g25660
Chr10_13306114	Chr10	13306114	snp	G	A	G	A	G	missense_variant	LOC_Os10g25690
Chr10_13339667	Chr10	13339667	snp	G	A	G	A	G	missense_variant	LOC_Os10g25740
Chr10_13362130	Chr10	13362130	snp	T	C	T	C	T	missense_variant	LOC_Os10g25780
Chr10_13377792	Chr10	13377792	snp	T	C	T	C	T	missense_variant	LOC_Os10g25810
Chr10_13443666	Chr10	13443666	snp	G	A	G	A	G	missense_variant	LOC_Os10g25940
Chr10_13443689	Chr10	13443689	snp	G	A	G	A	G	missense_variant	LOC_Os10g25940
Chr10_13449471	Chr10	13449471	snp	T	A	T	A	T	missense_variant	LOC_Os10g25950
Chr10_13503300	Chr10	13503300	snp	G	T	G	T	G	missense_variant	LOC_Os10g26070
Chr10_13524745	Chr10	13524745	snp	A	T	A	T	A	missense_variant	LOC_Os10g26110
Chr10_13563067	Chr10	13563067	snp	C	A	C	A	C	missense_variant	LOC_Os10g26180
Chr10_13564524	Chr10	13564524	snp	G	T	G	T	G	missense_variant	LOC_Os10g26190
Chr10_13594265	Chr10	13594265	snp	G	C	G	C	G	missense_variant	LOC_Os10g26250
Chr10_13599535	Chr10	13599535	snp	C	T	C	T	C	missense_variant	LOC_Os10g26270
Chr10_13605574	Chr10	13605574	snp	G	C	G	C	G	missense_variant	LOC_Os10g26280
Chr10_13779032	Chr10	13779032	snp	G	A	G	A	G	missense_variant	LOC_Os10g26470
Chr10_13790266	Chr10	13790266	snp	C	T	C	T	C	missense_variant	LOC_Os10g26490
Chr10_13790323	Chr10	13790323	snp	A	C	A	C	A	missense_variant	LOC_Os10g26490
Chr10_13790800	Chr10	13790800	snp	T	A	T	A	T	missense_variant	LOC_Os10g26490
Chr10_13791576	Chr10	13791576	snp	G	T	G	T	G	missense_variant	LOC_Os10g26490
Chr10_13850189	Chr10	13850189	snp	T	G	T	G	T	missense_variant	LOC_Os10g26570
Chr10_13896778	Chr10	13896778	snp	C	G	C	G	C	missense_variant	LOC_Os10g26630
Chr10_13905428	Chr10	13905428	snp	G	A	G	A	G	missense_variant	LOC_Os10g26640
Chr10_13978546	Chr10	13978546	snp	C	G	C	G	C	missense_variant	LOC_Os10g26750
Chr10_14229260	Chr10	14229260	snp	G	A	G	A	G	missense_variant	LOC_Os10g26990
Chr10_14322316	Chr10	14322316	snp	C	T	C	T	C	missense_variant	LOC_Os10g27170
Chr10_14322616	Chr10	14322616	snp	G	A	G	A	G	missense_variant	LOC_Os10g27170
Chr10_14327920	Chr10	14327920	snp	T	G	T	G	T	missense_variant	LOC_Os10g27180
Chr10_14328575	Chr10	14328575	snp	T	C	T	C	T	missense_variant	LOC_Os10g27180
Chr10_14400586	Chr10	14400586	snp	G	T	G	T	G	missense_variant	LOC_Os10g27280
Chr10_14486614	Chr10	14486614	snp	A	G	A	G	A	missense_variant	LOC_Os10g27460
Chr10_14498618	Chr10	14498618	snp	C	T	C	T	C	missense_variant	LOC_Os10g27980
Chr10_14508748	Chr10	14508748	snp	C	A	C	A	C	missense_variant	LOC_Os10g28000
Chr10_14545697	Chr10	14545697	snp	T	C	T	C	T	missense_variant	LOC_Os10g28030
Chr10_14559128	Chr10	14559128	snp	T	A	T	A	T	missense_variant	LOC_Os10g28050
Chr10_14601362	Chr10	14601362	snp	G	T	G	T	G	missense_variant	LOC_Os10g28110
Chr10_14630481	Chr10	14630481	snp	G	A	G	A	G	missense_variant	LOC_Os10g28180
Chr10_14630668	Chr10	14630668	snp	G	A	G	A	G	missense_variant	LOC_Os10g28180
Chr10_14630725	Chr10	14630725	snp	C	A	C	A	C	missense_variant	LOC_Os10g28180
Chr10_14631982	Chr10	14631982	snp	G	A	G	A	G	missense_variant	LOC_Os10g28180
Chr10_14632424	Chr10	14632424	snp	C	T	C	T	C	missense_variant	LOC_Os10g28180
Chr10_14634557	Chr10	14634557	snp	C	T	C	T	C	missense_variant	LOC_Os10g28190
Chr10_14641648	Chr10	14641648	snp	G	A	G	A	G	missense_variant	LOC_Os10g28200
Chr10_14709226	Chr10	14709226	snp	C	T	C	T	C	missense_variant	LOC_Os10g28280
Chr10_14709448	Chr10	14709448	snp	G	A	G	A	G	missense_variant	LOC_Os10g28280
Chr10_14802783	Chr10	14802783	snp	T	C	T	C	T	missense_variant	LOC_Os10g28450
Chr10_14841590	Chr10	14841590	snp	T	G	T	G	T	missense_variant	LOC_Os10g28520
Chr10_14874728	Chr10	14874728	snp	A	C	A	C	A	missense_variant	LOC_Os10g28580
Chr10_14875030	Chr10	14875030	snp	G	T	G	T	G	missense_variant	LOC_Os10g28580
Chr10_14875303	Chr10	14875303	snp	C	G	C	G	C	missense_variant	LOC_Os10g28580
Chr10_14908673	Chr10	14908673	snp	T	C	T	C	T	missense_variant	LOC_Os10g28610
Chr10_14908918	Chr10	14908918	snp	A	G	A	G	A	missense_variant	LOC_Os10g28610
Chr10_15199825	Chr10	15199825	snp	T	G	T	G	T	missense_variant	LOC_Os10g29180
Chr10_15200278	Chr10	15200278	snp	G	A	G	A	G	missense_variant	LOC_Os10g29180
Chr10_15774577	Chr10	15774577	snp	A	G	G	A	G	missense_variant	LOC_Os10g30360
Chr10_15861550	Chr10	15861550	snp	G	A	G	A	G	missense_variant	LOC_Os10g30500
Chr10_15872768	Chr10	15872768	snp	G	T	G	T	G	missense_variant	LOC_Os10g30520
Chr10_15875232	Chr10	15875232	snp	C	A	C	A	C	missense_variant	LOC_Os10g30530
Chr10_15875323	Chr10	15875323	snp	G	T	G	T	G	missense_variant	LOC_Os10g30530
Chr10_15938464	Chr10	15938464	snp	C	T	C	T	C	missense_variant	LOC_Os10g30620
Chr10_16000054	Chr10	16000054	snp	G	A	G	A	G	missense_variant	LOC_Os10g30719
Chr10_16041132	Chr10	16041132	snp	G	A	G	A	G	missense_variant	LOC_Os10g30800
Chr10_16041258	Chr10	16041258	snp	C	T	C	T	C	missense_variant	LOC_Os10g30800
Chr10_16044679	Chr10	16044679	snp	G	T	G	T	G	missense_variant	LOC_Os10g30800
Chr10_16052349	Chr10	16052349	snp	G	C	G	C	G	missense_variant	LOC_Os10g30820
Chr10_16052390	Chr10	16052390	snp	A	G	G	A	G	missense_variant	LOC_Os10g30820
Chr10_16326959	Chr10	16326959	snp	A	G	A	G	A	missense_variant	LOC_Os10g31170
Chr10_16385256	Chr10	16385256	snp	C	T	C	T	C	missense_variant	LOC_Os10g31240
Chr10_16509703	Chr10	16509703	snp	G	T	G	T	G	missense_variant	LOC_Os10g31520
Chr10_16519611	Chr10	16519611	snp	C	T	C	T	C	missense_variant	LOC_Os10g31540
Chr10_16577250	Chr10	16577250	snp	C	T	C	T	C	missense_variant	LOC_Os10g31630
Chr10_16639500	Chr10	16639500	snp	C	G	C	G	C	missense_variant	LOC_Os10g31740
Chr10_16645172	Chr10	16645172	snp	G	T	G	T	G	missense_variant	LOC_Os10g31750
Chr10_16702787	Chr10	16702787	snp	C	T	C	T	C	missense_variant	LOC_Os10g31840
Chr10_16702991	Chr10	16702991	snp	C	T	C	T	C	missense_variant	LOC_Os10g31840
Chr10_16703007	Chr10	16703007	snp	C	A	C	A	C	missense_variant	LOC_Os10g31840
Chr10_16712280	Chr10	16712280	snp	C	T	C	T	C	missense_variant	LOC_Os10g31856
Chr10_16713579	Chr10	16713579	snp	G	A	G	A	G	missense_variant	LOC_Os10g31856
Chr10_16726886	Chr10	16726886	snp	C	T	C	T	C	missense_variant	LOC_Os10g31864
Chr10_16893635	Chr10	16893635	snp	C	G	C	G	C	missense_variant	LOC_Os10g32160
Chr10_16911446	Chr10	16911446	snp	T	G	T	G	T	missense_variant	LOC_Os10g32199
Chr10_16942038	Chr10	16942038	snp	G	A	G	A	G	missense_variant	LOC_Os10g32270
Chr10_16944262	Chr10	16944262	snp	G	T	G	T	G	missense_variant	LOC_Os10g32280
Chr10_16944287	Chr10	16944287	snp	G	A	G	A	G	missense_variant	LOC_Os10g32280
Chr10_17113014	Chr10	17113014	snp	G	A	G	A	G	missense_variant	LOC_Os10g32680
Chr10_17114095	Chr10	17114095	snp	C	T	C	T	C	missense_variant	LOC_Os10g32680
Chr10_17176386	Chr10	17176386	snp	A	G	A	G	A	missense_variant	LOC_Os10g32800
Chr10_17249832	Chr10	17249832	snp	G	A	G	A	G	missense_variant	LOC_Os10g32950
Chr10_17253489	Chr10	17253489	snp	A	G	A	G	A	missense_variant	LOC_Os10g32960
Chr10_17258378	Chr10	17258378	snp	C	T	C	T	C	missense_variant	LOC_Os10g32970
Chr10_17267531	Chr10	17267531	snp	C	T	C	T	C	missense_variant	LOC_Os10g32990
Chr10_17273039	Chr10	17273039	snp	G	C	G	C	G	missense_variant	LOC_Os10g32990
Chr10_17315188	Chr10	17315188	snp	G	A	G	A	G	missense_variant	LOC_Os10g33040
Chr10_17316209	Chr10	17316209	snp	G	A	G	A	G	missense_variant	LOC_Os10g33040
Chr10_17320532	Chr10	17320532	snp	G	T	G	T	G	missense_variant	LOC_Os10g33060
Chr10_17322184	Chr10	17322184	snp	A	G	A	G	A	missense_variant	LOC_Os10g33060
Chr10_17331497	Chr10	17331497	snp	G	A	G	A	G	missense_variant	LOC_Os10g33080
Chr10_17331541	Chr10	17331541	snp	T	C	T	C	T	missense_variant	LOC_Os10g33080
Chr10_17331574	Chr10	17331574	snp	T	G	T	G	T	missense_variant	LOC_Os10g33080
Chr10_17331610	Chr10	17331610	snp	G	A	G	A	G	missense_variant	LOC_Os10g33080
Chr10_17331637	Chr10	17331637	snp	A	C	A	C	A	missense_variant	LOC_Os10g33080
Chr10_17331650	Chr10	17331650	snp	A	G	A	G	A	missense_variant	LOC_Os10g33080
Chr10_17331695	Chr10	17331695	snp	C	A	C	A	C	missense_variant	LOC_Os10g33080
Chr10_17331832	Chr10	17331832	snp	C	A	C	A	C	missense_variant	LOC_Os10g33080
Chr10_17331947	Chr10	17331947	snp	G	A	G	A	G	missense_variant	LOC_Os10g33080
Chr10_17332055	Chr10	17332055	snp	C	G	C	G	C	missense_variant	LOC_Os10g33080
Chr10_17332065	Chr10	17332065	snp	A	C	A	C	A	missense_variant	LOC_Os10g33080
Chr10_17332080	Chr10	17332080	snp	C	G	C	G	C	missense_variant	LOC_Os10g33080
Chr10_17332103	Chr10	17332103	snp	T	G	T	G	T	missense_variant	LOC_Os10g33080
Chr10_17332133	Chr10	17332133	snp	G	A	G	A	G	missense_variant	LOC_Os10g33080
Chr10_17332197	Chr10	17332197	snp	T	G	T	G	T	missense_variant	LOC_Os10g33080
Chr10_17332343	Chr10	17332343	snp	C	T	C	T	C	missense_variant	LOC_Os10g33080
Chr10_17332474	Chr10	17332474	snp	A	G	A	G	A	missense_variant	LOC_Os10g33080
Chr10_17332486	Chr10	17332486	snp	C	T	C	T	C	missense_variant	LOC_Os10g33080
Chr10_17332496	Chr10	17332496	snp	C	T	C	T	C	missense_variant	LOC_Os10g33080
Chr10_17332620	Chr10	17332620	snp	C	A	C	A	C	missense_variant	LOC_Os10g33080
Chr10_17332771	Chr10	17332771	snp	G	A	G	A	G	missense_variant	LOC_Os10g33080
Chr10_17332780	Chr10	17332780	snp	C	T	C	T	C	missense_variant	LOC_Os10g33080
Chr10_17332871	Chr10	17332871	snp	T	C	T	C	T	missense_variant	LOC_Os10g33080
Chr10_17333045	Chr10	17333045	snp	C	T	C	T	C	missense_variant	LOC_Os10g33080
Chr10_17333051	Chr10	17333051	snp	T	G	T	G	T	missense_variant	LOC_Os10g33080
Chr10_17333108	Chr10	17333108	snp	T	C	T	C	T	missense_variant	LOC_Os10g33080
Chr10_17365324	Chr10	17365324	snp	C	T	C	T	C	missense_variant	LOC_Os10g33140
Chr10_17366167	Chr10	17366167	snp	G	T	G	T	G	missense_variant	LOC_Os10g33140
Chr10_17366252	Chr10	17366252	snp	A	C	A	C	A	missense_variant	LOC_Os10g33140
Chr10_17378343	Chr10	17378343	snp	G	T	G	T	G	missense_variant	LOC_Os10g33170
Chr10_17378511	Chr10	17378511	snp	G	T	G	T	G	missense_variant	LOC_Os10g33170
Chr10_17411818	Chr10	17411818	snp	G	A	G	A	G	missense_variant	LOC_Os10g33204
Chr10_18103611	Chr10	18103611	snp	G	A	G	A	G	missense_variant	LOC_Os10g33970
Chr10_18206248	Chr10	18206248	snp	C	G	C	G	C	missense_variant	LOC_Os10g34110
Chr10_18270834	Chr10	18270834	snp	C	T	C	T	C	missense_variant	LOC_Os10g34230
Chr10_18276986	Chr10	18276986	snp	C	T	C	T	C	missense_variant	LOC_Os10g34240
Chr10_18277103	Chr10	18277103	snp	G	A	G	A	G	missense_variant	LOC_Os10g34240
Chr10_18277104	Chr10	18277104	snp	C	T	T	C	T	missense_variant	LOC_Os10g34240
Chr10_18277271	Chr10	18277271	snp	G	A	A	G	A	missense_variant	LOC_Os10g34240
Chr10_18295419	Chr10	18295419	snp	G	A	A	G	A	missense_variant	LOC_Os10g34300
Chr10_18296705	Chr10	18296705	snp	G	A	A	G	A	missense_variant	LOC_Os10g34300
Chr10_18296749	Chr10	18296749	snp	C	A	A	C	A	missense_variant	LOC_Os10g34300
Chr10_18299804	Chr10	18299804	snp	C	A	C	A	C	missense_variant	LOC_Os10g34310
Chr10_18302309	Chr10	18302309	snp	G	A	G	A	G	missense_variant	LOC_Os10g34320
Chr10_18305062	Chr10	18305062	snp	T	C	T	C	T	missense_variant	LOC_Os10g34330
Chr10_18305227	Chr10	18305227	snp	G	A	G	A	G	missense_variant	LOC_Os10g34330
Chr10_18305614	Chr10	18305614	snp	G	T	G	T	G	missense_variant	LOC_Os10g34330
Chr10_18306439	Chr10	18306439	snp	G	A	G	A	G	missense_variant	LOC_Os10g34330
Chr10_18306511	Chr10	18306511	snp	G	A	A	G	A	missense_variant	LOC_Os10g34330
Chr10_18306577	Chr10	18306577	snp	G	A	A	G	A	missense_variant	LOC_Os10g34330
Chr10_18311090	Chr10	18311090	snp	C	A	A	C	A	missense_variant	LOC_Os10g34340
Chr10_18313501	Chr10	18313501	snp	A	T	T	A	T	missense_variant	LOC_Os10g34350
Chr10_18319217	Chr10	18319217	snp	T	C	T	C	T	missense_variant	LOC_Os10g34370
Chr10_18336634	Chr10	18336634	snp	T	C	T	C	T	missense_variant	LOC_Os10g34390
Chr10_18337864	Chr10	18337864	snp	G	A	G	A	G	missense_variant	LOC_Os10g34390
Chr10_18337867	Chr10	18337867	snp	G	A	A	G	A	missense_variant	LOC_Os10g34390
Chr10_18338855	Chr10	18338855	snp	G	A	G	A	G	missense_variant	LOC_Os10g34390
Chr10_18339594	Chr10	18339594	snp	C	T	T	C	T	missense_variant	LOC_Os10g34390
Chr10_18348072	Chr10	18348072	snp	T	C	T	C	T	missense_variant	LOC_Os10g34400
Chr10_18402263	Chr10	18402263	snp	G	T,A	T	A	T	missense_variant	LOC_Os10g34490
Chr10_18404528	Chr10	18404528	snp	C	A	A	C	A	missense_variant	LOC_Os10g34500
Chr10_18404671	Chr10	18404671	snp	C	T	C	T	C	missense_variant	LOC_Os10g34500
Chr10_18407552	Chr10	18407552	snp	G	T	G	T	G	missense_variant	LOC_Os10g34500
Chr10_18416542	Chr10	18416542	snp	T	A	T	A	T	missense_variant	LOC_Os10g34529
Chr10_18426320	Chr10	18426320	snp	C	G	C	G	C	missense_variant	LOC_Os10g34550
Chr10_18426720	Chr10	18426720	snp	C	T	C	T	C	missense_variant	LOC_Os10g34550
Chr10_18437230	Chr10	18437230	snp	G	T	T	G	T	missense_variant	LOC_Os10g34580
Chr10_18437747	Chr10	18437747	snp	C	T	T	C	T	missense_variant	LOC_Os10g34580
Chr10_18447042	Chr10	18447042	snp	A	G	G	A	G	missense_variant	LOC_Os10g34602
Chr10_18449285	Chr10	18449285	snp	G	T	T	G	T	missense_variant	LOC_Os10g34602
Chr10_18881976	Chr10	18881976	snp	C	G	C	G	C	missense_variant	LOC_Os10g35310
Chr10_18885814	Chr10	18885814	snp	T	A	T	A	T	missense_variant	LOC_Os10g35330
Chr10_18888243	Chr10	18888243	snp	T	C	T	C	T	missense_variant	LOC_Os10g35330
Chr10_18888364	Chr10	18888364	snp	C	A	C	A	C	missense_variant	LOC_Os10g35330
Chr10_18888396	Chr10	18888396	snp	C	T	T	C	T	missense_variant	LOC_Os10g35330
Chr10_19435344	Chr10	19435344	snp	G	A	G	A	G	missense_variant	LOC_Os10g36370
Chr10_19599101	Chr10	19599101	snp	A	T	T	A	T	missense_variant	LOC_Os10g36626
Chr10_19841462	Chr10	19841462	snp	G	T	G	T	G	missense_variant	LOC_Os10g37060
Chr10_19841751	Chr10	19841751	snp	A	C	A	C	A	missense_variant	LOC_Os10g37060
Chr10_19841811	Chr10	19841811	snp	C	T	C	T	C	missense_variant	LOC_Os10g37060
Chr10_20114334	Chr10	20114334	snp	G	A	G	A	G	missense_variant	LOC_Os10g37590
Chr10_20124790	Chr10	20124790	snp	A	T	A	T	A	missense_variant	LOC_Os10g37604
Chr10_20125584	Chr10	20125584	snp	C	T	C	T	C	missense_variant	LOC_Os10g37604
Chr10_20140933	Chr10	20140933	snp	T	C	T	C	T	missense_variant	LOC_Os10g37640
Chr10_20833756	Chr10	20833756	snp	C	T	C	T	C	missense_variant	LOC_Os10g39084
Chr10_21418002	Chr10	21418002	snp	C	A	C	A	C	missense_variant	LOC_Os10g39980
Chr10_21424423	Chr10	21424423	snp	G	T	G	T	G	missense_variant	LOC_Os10g39990
Chr10_21427225	Chr10	21427225	snp	A	G	A	G	A	missense_variant	LOC_Os10g40000
Chr10_21437964	Chr10	21437964	snp	C	T	C	T	C	missense_variant	LOC_Os10g40020
Chr10_21455821	Chr10	21455821	snp	G	A	G	A	G	missense_variant	LOC_Os10g40060
Chr10_21472414	Chr10	21472414	snp	C	A	C	A	C	missense_variant	LOC_Os10g40100
Chr10_21474034	Chr10	21474034	snp	C	T	C	T	C	missense_variant	LOC_Os10g40110
Chr10_21474559	Chr10	21474559	snp	C	T	C	T	C	missense_variant	LOC_Os10g40110
Chr10_21475671	Chr10	21475671	snp	T	C	T	C	T	missense_variant	LOC_Os10g40110
Chr10_21480055	Chr10	21480055	snp	C	T	C	T	C	missense_variant	LOC_Os10g40120
Chr10_21788231	Chr10	21788231	snp	T	C	T	C	T	missense_variant	LOC_Os10g40620
Chr10_21789040	Chr10	21789040	snp	G	C	G	C	G	missense_variant	LOC_Os10g40620
Chr10_21980330	Chr10	21980330	snp	A	G	A	G	A	missense_variant	LOC_Os10g40900
Chr10_21992326	Chr10	21992326	snp	C	T	C	T	C	missense_variant	LOC_Os10g40934
Chr10_22082123	Chr10	22082123	snp	G	A	G	A	G	missense_variant	LOC_Os10g41110
Chr10_22084693	Chr10	22084693	snp	G	C	G	C	G	missense_variant	LOC_Os10g41120
Chr10_22084769	Chr10	22084769	snp	A	G	A	G	A	missense_variant	LOC_Os10g41120
Chr10_22105691	Chr10	22105691	snp	A	G	A	G	A	missense_variant	LOC_Os10g41150
Chr10_22106585	Chr10	22106585	snp	G	T	G	T	G	missense_variant	LOC_Os10g41150
Chr10_22107053	Chr10	22107053	snp	C	T	C	T	C	missense_variant	LOC_Os10g41150
Chr10_22108323	Chr10	22108323	snp	G	T	G	T	G	missense_variant	LOC_Os10g41150
Chr10_22123375	Chr10	22123375	snp	C	A	C	A	C	missense_variant	LOC_Os10g41180
Chr10_22123584	Chr10	22123584	snp	C	T	C	T	C	missense_variant	LOC_Os10g41180
Chr10_22123620	Chr10	22123620	snp	C	G	C	G	C	missense_variant	LOC_Os10g41180
Chr10_22137893	Chr10	22137893	snp	T	A	T	A	T	missense_variant	LOC_Os10g41220
Chr10_22138300	Chr10	22138300	snp	G	A	G	A	G	missense_variant	LOC_Os10g41220
Chr10_22150573	Chr10	22150573	snp	C	A	C	A	C	missense_variant	LOC_Os10g41224
Chr10_22150643	Chr10	22150643	snp	A	G	A	G	A	missense_variant	LOC_Os10g41224
Chr10_22168331	Chr10	22168331	snp	A	C	A	C	A	missense_variant	LOC_Os10g41250
Chr10_22181782	Chr10	22181782	snp	T	A	T	A	T	missense_variant	LOC_Os10g41270
Chr10_22182294	Chr10	22182294	snp	G	T	G	T	G	missense_variant	LOC_Os10g41270
Chr10_22200915	Chr10	22200915	snp	C	A	C	A	C	missense_variant	LOC_Os10g41310
Chr10_22206716	Chr10	22206716	snp	A	C	A	C	A	missense_variant	LOC_Os10g41320
Chr10_22467247	Chr10	22467247	snp	T	A	T	A	T	missense_variant	LOC_Os10g41740
Chr10_22512132	Chr10	22512132	snp	G	A	G	A	G	missense_variant	LOC_Os10g41829
Chr10_22520795	Chr10	22520795	snp	T	C	T	C	T	missense_variant	LOC_Os10g41850
Chr10_22521256	Chr10	22521256	snp	A	T	A	T	A	missense_variant	LOC_Os10g41850
Chr10_22531403	Chr10	22531403	snp	C	T	C	T	C	missense_variant	LOC_Os10g41870
Chr10_22544994	Chr10	22544994	snp	C	T	C	T	C	missense_variant	LOC_Os10g41900
Chr10_22545208	Chr10	22545208	snp	T	C	T	C	T	missense_variant	LOC_Os10g41900
Chr10_22546300	Chr10	22546300	snp	C	T	C	T	C	missense_variant	LOC_Os10g41900
Chr10_22546342	Chr10	22546342	snp	T	C	T	C	T	missense_variant	LOC_Os10g41900
Chr10_22552512	Chr10	22552512	snp	C	T	C	T	C	missense_variant	LOC_Os10g41920
Chr10_22552558	Chr10	22552558	snp	A	C	A	C	A	missense_variant	LOC_Os10g41920
Chr10_22552661	Chr10	22552661	snp	C	A	C	A	C	missense_variant	LOC_Os10g41920
Chr10_22556032	Chr10	22556032	snp	A	G	A	G	A	missense_variant	LOC_Os10g41930
Chr10_22738908	Chr10	22738908	snp	T	C	T	C	T	missense_variant	LOC_Os10g42220
Chr10_22759464	Chr10	22759464	snp	T	C	T	C	T	missense_variant	LOC_Os10g42270
Chr10_23085772	Chr10	23085772	snp	A	G	A	G	A	missense_variant	LOC_Os10g42800
Chr10_23190262	Chr10	23190262	snp	A	T	A	T	A	missense_variant	LOC_Os10g43050
Chr10_23192734	Chr10	23192734	snp	C	T	C	T	C	missense_variant	LOC_Os10g43060
Chr10_23202713	Chr10	23202713	snp	G	C	G	C	G	missense_variant	LOC_Os10g43075
Chr10_1627713	Chr10	1627713	snp	C	T	C	T	C	splice_acceptor_variant	LOC_Os10g03660
Chr10_3729984	Chr10	3729984	snp	G	A	G	A	G	splice_acceptor_variant	LOC_Os10g07080
Chr10_4843732	Chr10	4843732	snp	A	G	A	G	A	splice_acceptor_variant	LOC_Os10g08950
Chr10_250796	Chr10	250796	snp	A	G	A	G	A	splice_donor_variant	LOC_Os10g01410
Chr10_1241192	Chr10	1241192	snp	G	T	G	T	G	splice_donor_variant	LOC_Os10g02980
Chr10_4735947	Chr10	4735947	snp	C	T	C	T	C	splice_donor_variant	LOC_Os10g08730
Chr10_3652358	Chr10	3652358	snp	G	A	G	A	G	start_lost	LOC_Os10g07004
Chr10_4055690	Chr10	4055690	snp	C	A	C	A	C	start_lost	LOC_Os10g07548
Chr10_21425633	Chr10	21425633	snp	A	C	A	C	A	start_lost	LOC_Os10g39990
Chr10_1109749	Chr10	1109749	snp	G	A	G	A	G	stop_gained	LOC_Os10g02780
Chr10_1243708	Chr10	1243708	snp	G	A	G	A	G	stop_gained	LOC_Os10g02990
Chr10_1745729	Chr10	1745729	snp	G	A	G	A	G	stop_gained	LOC_Os10g03850
Chr10_1752664	Chr10	1752664	snp	C	A	C	A	C	stop_gained	LOC_Os10g03855
Chr10_1875278	Chr10	1875278	snp	G	C	G	C	G	stop_gained	LOC_Os10g04060
Chr10_2291967	Chr10	2291967	snp	G	A	G	A	G	stop_gained	LOC_Os10g04770
Chr10_2458338	Chr10	2458338	snp	A	T	A	T	A	stop_gained	LOC_Os10g05030
Chr10_3091199	Chr10	3091199	snp	G	T	G	T	G	stop_gained	LOC_Os10g06090
Chr10_4480966	Chr10	4480966	snp	C	T	C	T	C	stop_gained	LOC_Os10g08290
Chr10_10957716	Chr10	10957716	snp	G	A	G	A	G	stop_gained	LOC_Os10g21400
Chr10_12364758	Chr10	12364758	snp	G	A	G	A	G	stop_gained	LOC_Os10g24140
Chr10_18277071	Chr10	18277071	snp	G	A	A	G	A	stop_gained	LOC_Os10g34240
Chr10_18305214	Chr10	18305214	snp	C	T	C	T	C	stop_gained	LOC_Os10g34330
Chr10_18449327	Chr10	18449327	snp	G	T	G	T	G	stop_gained	LOC_Os10g34602
Chr10_321215	Chr10	321215	snp	C	A	C	A	C	stop_lost	LOC_Os10g01500
Chr10_13288588	Chr10	13288588	snp	A	G	G	A	G	stop_lost	LOC_Os10g25670
Chr10_17974879	Chr10	17974879	snp	A	G	A	G	A	stop_lost	LOC_Os10g33862
Chr10_19533963	Chr10	19533963	snp	A	G	G	A	G	stop_lost	LOC_Os10g36510
Chr10_591934	Chr10	591934	del	CAA	CA	CAA	CA	CAA	frameshift_variant	LOC_Os10g01930
Chr10_2544298	Chr10	2544298	ins	TAA	TAAA	TAA	TAAA	TAA	frameshift_variant	LOC_Os10g05190
Chr10_9486802	Chr10	9486802	del	CTA	CA	CTA	CA	CTA	frameshift_variant	LOC_Os10g18670
Chr10_11058580	Chr10	11058580	del	GAA	GA	GAA	GA	GAA	frameshift_variant	LOC_Os10g21600
Chr10_11187014	Chr10	11187014	del	TCC	TC	TC	TCC	TC	frameshift_variant	LOC_Os10g21800
Chr10_12321550	Chr10	12321550	del	TGG	TG	TGG	TG	TGG	frameshift_variant	LOC_Os10g24050
Chr10_13346821	Chr10	13346821	del	TGG	TG	TGG	TG	TGG	frameshift_variant	LOC_Os10g25760
Chr10_13578631	Chr10	13578631	del	CTTT	CT	CTTT	CT	CTTT	frameshift_variant	LOC_Os10g26210
Chr10_14320143	Chr10	14320143	ins	CTA	CTTA	CTA	CTTA	CTA	frameshift_variant	LOC_Os10g27170
Chr10_14610907	Chr10	14610907	ins	CTTTTTTC	CTTTTTTTC	CTTTTTTC	CTTTTTTTC	CTTTTTTC	frameshift_variant	LOC_Os10g28140
Chr10_16801740	Chr10	16801740	ins	GG	GTG	GG	GTG	GG	frameshift_variant	LOC_Os10g31980
Chr10_22546621	Chr10	22546621	del	CGG	CG	CGG	CG	CGG	frameshift_variant	LOC_Os10g41900
Chr10_22733379	Chr10	22733379	del	CTTTTTA	CTTTTA	CTTTTTA	CTTTTA	CTTTTTA	frameshift_variant	LOC_Os10g42210
Chr10_3735699	Chr10	3735699	del	AGG	AG	AGG	AG	AGG	splice_donor_variant	LOC_Os10g07100
Chr10_18310867	Chr10	18310867	ins	CAG	CAAG	CAAG	CAG	CAAG	splice_acceptor_variant	LOC_Os10g34340
Chr11_132893	Chr11	132893	snp	A	C	A	C	A	missense_variant	LOC_Os11g01220
Chr11_156051	Chr11	156051	snp	G	T	G	T	G	missense_variant	LOC_Os11g01290
Chr11_446842	Chr11	446842	snp	C	A	C	A	C	missense_variant	LOC_Os11g01836
Chr11_558990	Chr11	558990	snp	T	C	T	C	T	missense_variant	LOC_Os11g02070
Chr11_560432	Chr11	560432	snp	G	T	G	T	G	missense_variant	LOC_Os11g02070
Chr11_726481	Chr11	726481	snp	T	C	T	C	T	missense_variant	LOC_Os11g02424
Chr11_740397	Chr11	740397	snp	C	T	C	T	C	missense_variant	LOC_Os11g02460
Chr11_1021052	Chr11	1021052	snp	C	T	C	T	C	missense_variant	LOC_Os11g02950
Chr11_1038489	Chr11	1038489	snp	G	A	G	A	G	missense_variant	LOC_Os11g02964
Chr11_1039382	Chr11	1039382	snp	G	A	G	A	G	missense_variant	LOC_Os11g02980
Chr11_1039889	Chr11	1039889	snp	G	A	G	A	G	missense_variant	LOC_Os11g02980
Chr11_1040531	Chr11	1040531	snp	G	A	G	A	G	missense_variant	LOC_Os11g02980
Chr11_1375267	Chr11	1375267	snp	T	C	T	C	T	missense_variant	LOC_Os11g03550
Chr11_2170360	Chr11	2170360	snp	C	A	C	A	C	missense_variant	LOC_Os11g05010
Chr11_2177333	Chr11	2177333	snp	C	A	C	A	C	missense_variant	LOC_Os11g05020
Chr11_2255547	Chr11	2255547	snp	T	A	T	A	T	missense_variant	LOC_Os11g05130
Chr11_2265306	Chr11	2265306	snp	G	T	G	T	G	missense_variant	LOC_Os11g05150
Chr11_2271361	Chr11	2271361	snp	C	T	C	T	C	missense_variant	LOC_Os11g05160
Chr11_2292022	Chr11	2292022	snp	A	G	A	G	A	missense_variant	LOC_Os11g05190
Chr11_2319171	Chr11	2319171	snp	G	A	G	A	G	missense_variant	LOC_Os11g05230
Chr11_2561688	Chr11	2561688	snp	G	T	G	T	G	missense_variant	LOC_Os11g05640
Chr11_2567191	Chr11	2567191	snp	A	G	A	G	A	missense_variant	LOC_Os11g05650
Chr11_2598628	Chr11	2598628	snp	A	G	A	G	A	missense_variant	LOC_Os11g05690
Chr11_2600050	Chr11	2600050	snp	C	T	C	T	C	missense_variant	LOC_Os11g05690
Chr11_2606405	Chr11	2606405	snp	T	C	T	C	T	missense_variant	LOC_Os11g05700
Chr11_2607589	Chr11	2607589	snp	A	G	A	G	A	missense_variant	LOC_Os11g05700
Chr11_2607627	Chr11	2607627	snp	G	A	G	A	G	missense_variant	LOC_Os11g05700
Chr11_2608037	Chr11	2608037	snp	T	G	T	G	T	missense_variant	LOC_Os11g05700
Chr11_2609607	Chr11	2609607	snp	T	C	T	C	T	missense_variant	LOC_Os11g05700
Chr11_2632597	Chr11	2632597	snp	T	A	T	A	T	missense_variant	LOC_Os11g05740
Chr11_2677731	Chr11	2677731	snp	C	T	C	T	C	missense_variant	LOC_Os11g05790
Chr11_3686683	Chr11	3686683	snp	C	T	C	T	C	missense_variant	LOC_Os11g07320
Chr11_3690901	Chr11	3690901	snp	C	T	C	T	C	missense_variant	LOC_Os11g07330
Chr11_3705368	Chr11	3705368	snp	C	T	C	T	C	missense_variant	LOC_Os11g07350
Chr11_3705731	Chr11	3705731	snp	G	A	G	A	G	missense_variant	LOC_Os11g07350
Chr11_3709577	Chr11	3709577	snp	C	T	C	T	C	missense_variant	LOC_Os11g07360
Chr11_3716172	Chr11	3716172	snp	G	A	G	A	G	missense_variant	LOC_Os11g07380
Chr11_3732683	Chr11	3732683	snp	A	G	A	G	A	missense_variant	LOC_Os11g07410
Chr11_3738165	Chr11	3738165	snp	G	A	G	A	G	missense_variant	LOC_Os11g07430
Chr11_4438065	Chr11	4438065	snp	G	A	G	A	G	missense_variant	LOC_Os11g08420
Chr11_4444723	Chr11	4444723	snp	G	A	G	A	G	missense_variant	LOC_Os11g08440
Chr11_4451510	Chr11	4451510	snp	C	T	C	T	C	missense_variant	LOC_Os11g08445
Chr11_4451535	Chr11	4451535	snp	G	C	G	C	G	missense_variant	LOC_Os11g08445
Chr11_4451543	Chr11	4451543	snp	G	A	G	A	G	missense_variant	LOC_Os11g08445
Chr11_4811250	Chr11	4811250	snp	C	T	T	C	T	missense_variant	LOC_Os11g09050
Chr11_4920069	Chr11	4920069	snp	G	A	G	A	G	missense_variant	LOC_Os11g09170
Chr11_4923085	Chr11	4923085	snp	G	A	G	A	G	missense_variant	LOC_Os11g09170
Chr11_4947190	Chr11	4947190	snp	T	G	G	T	G	missense_variant	LOC_Os11g09230
Chr11_4947228	Chr11	4947228	snp	C	A	A	C	A	missense_variant	LOC_Os11g09230
Chr11_4947473	Chr11	4947473	snp	C	G	G	C	G	missense_variant	LOC_Os11g09230
Chr11_4972553	Chr11	4972553	snp	C	G	G	C	G	missense_variant	LOC_Os11g09280
Chr11_4972611	Chr11	4972611	snp	C	A	A	C	A	missense_variant	LOC_Os11g09280
Chr11_4972773	Chr11	4972773	snp	T	G	G	T	G	missense_variant	LOC_Os11g09280
Chr11_4973583	Chr11	4973583	snp	T	C	C	T	C	missense_variant	LOC_Os11g09280
Chr11_4994580	Chr11	4994580	snp	A	T	A	T	A	missense_variant	LOC_Os11g09329
Chr11_5127002	Chr11	5127002	snp	C	G	C	G	C	missense_variant	LOC_Os11g09580
Chr11_5183356	Chr11	5183356	snp	A	C	A	C	A	missense_variant	LOC_Os11g09710
Chr11_5339236	Chr11	5339236	snp	C	T	C	T	C	missense_variant	LOC_Os11g09960
Chr11_5339303	Chr11	5339303	snp	G	A	G	A	G	missense_variant	LOC_Os11g09960
Chr11_5342979	Chr11	5342979	snp	C	T	C	T	C	missense_variant	LOC_Os11g09970
Chr11_5343045	Chr11	5343045	snp	A	G	A	G	A	missense_variant	LOC_Os11g09970
Chr11_5371377	Chr11	5371377	snp	C	T	C	T	C	missense_variant	LOC_Os11g10030
Chr11_5491631	Chr11	5491631	snp	T	G	T	G	T	missense_variant	LOC_Os11g10140
Chr11_5515531	Chr11	5515531	snp	T	C	T	C	T	missense_variant	LOC_Os11g10170
Chr11_5515919	Chr11	5515919	snp	T	A	T	A	T	missense_variant	LOC_Os11g10170
Chr11_5516142	Chr11	5516142	snp	G	A	G	A	G	missense_variant	LOC_Os11g10170
Chr11_5519245	Chr11	5519245	snp	A	G	A	G	A	missense_variant	LOC_Os11g10180
Chr11_5520073	Chr11	5520073	snp	G	A	G	A	G	missense_variant	LOC_Os11g10180
Chr11_5531940	Chr11	5531940	snp	A	T	A	T	A	missense_variant	LOC_Os11g10200
Chr11_5533260	Chr11	5533260	snp	A	C	A	C	A	missense_variant	LOC_Os11g10200
Chr11_5587916	Chr11	5587916	snp	T	C	T	C	T	missense_variant	LOC_Os11g10290
Chr11_5588996	Chr11	5588996	snp	A	G	A	G	A	missense_variant	LOC_Os11g10290
Chr11_5590714	Chr11	5590714	snp	T	A	T	A	T	missense_variant	LOC_Os11g10300
Chr11_5590867	Chr11	5590867	snp	T	G	T	G	T	missense_variant	LOC_Os11g10300
Chr11_5591372	Chr11	5591372	snp	C	A	C	A	C	missense_variant	LOC_Os11g10300
Chr11_5592004	Chr11	5592004	snp	A	C	A	C	A	missense_variant	LOC_Os11g10300
Chr11_5592212	Chr11	5592212	snp	A	G	A	G	A	missense_variant	LOC_Os11g10300
Chr11_5592221	Chr11	5592221	snp	C	T	C	T	C	missense_variant	LOC_Os11g10300
Chr11_5592329	Chr11	5592329	snp	A	C	A	C	A	missense_variant	LOC_Os11g10300
Chr11_5592374	Chr11	5592374	snp	C	T	C	T	C	missense_variant	LOC_Os11g10300
Chr11_5592443	Chr11	5592443	snp	A	T	A	T	A	missense_variant	LOC_Os11g10300
Chr11_5614002	Chr11	5614002	snp	T	C	T	C	T	missense_variant	LOC_Os11g10330
Chr11_5614037	Chr11	5614037	snp	G	T	G	T	G	missense_variant	LOC_Os11g10330
Chr11_5614054	Chr11	5614054	snp	C	T	C	T	C	missense_variant	LOC_Os11g10330
Chr11_5614093	Chr11	5614093	snp	G	A	G	A	G	missense_variant	LOC_Os11g10330
Chr11_5614148	Chr11	5614148	snp	T	A	T	A	T	missense_variant	LOC_Os11g10330
Chr11_5614184	Chr11	5614184	snp	T	C	T	C	T	missense_variant	LOC_Os11g10330
Chr11_5614228	Chr11	5614228	snp	C	T	C	T	C	missense_variant	LOC_Os11g10330
Chr11_5614254	Chr11	5614254	snp	G	T	G	T	G	missense_variant	LOC_Os11g10330
Chr11_5614279	Chr11	5614279	snp	G	A	G	A	G	missense_variant	LOC_Os11g10330
Chr11_5614312	Chr11	5614312	snp	C	G	C	G	C	missense_variant	LOC_Os11g10330
Chr11_5614501	Chr11	5614501	snp	G	A	G	A	G	missense_variant	LOC_Os11g10330
Chr11_5614612	Chr11	5614612	snp	G	A	G	A	G	missense_variant	LOC_Os11g10330
Chr11_5614727	Chr11	5614727	snp	G	A	G	A	G	missense_variant	LOC_Os11g10330
Chr11_5616847	Chr11	5616847	snp	A	G	A	G	A	missense_variant	LOC_Os11g10340
Chr11_5617329	Chr11	5617329	snp	A	C	A	C	A	missense_variant	LOC_Os11g10340
Chr11_5617359	Chr11	5617359	snp	A	C	A	C	A	missense_variant	LOC_Os11g10340
Chr11_5617808	Chr11	5617808	snp	G	C	G	C	G	missense_variant	LOC_Os11g10340
Chr11_5617825	Chr11	5617825	snp	C	T	C	T	C	missense_variant	LOC_Os11g10340
Chr11_5617965	Chr11	5617965	snp	T	C	T	C	T	missense_variant	LOC_Os11g10340
Chr11_5661970	Chr11	5661970	snp	C	T	C	T	C	missense_variant	LOC_Os11g10420
Chr11_5680486	Chr11	5680486	snp	A	C	A	C	A	missense_variant	LOC_Os11g10434
Chr11_5891386	Chr11	5891386	snp	T	A	T	A	T	missense_variant	LOC_Os11g10720
Chr11_5895703	Chr11	5895703	snp	G	T	G	T	G	missense_variant	LOC_Os11g10740
Chr11_6089140	Chr11	6089140	snp	T	C	T	C	T	missense_variant	LOC_Os11g11020
Chr11_6101219	Chr11	6101219	snp	A	T	A	T	A	missense_variant	LOC_Os11g11050
Chr11_6110404	Chr11	6110404	snp	G	A	G	A	G	missense_variant	LOC_Os11g11060
Chr11_6113164	Chr11	6113164	snp	C	T	C	T	C	missense_variant	LOC_Os11g11060
Chr11_6147820	Chr11	6147820	snp	C	A	C	A	C	missense_variant	LOC_Os11g11110
Chr11_6156569	Chr11	6156569	snp	T	A	T	A	T	missense_variant	LOC_Os11g11130
Chr11_6156621	Chr11	6156621	snp	C	T	C	T	C	missense_variant	LOC_Os11g11130
Chr11_6190320	Chr11	6190320	snp	C	T	C	T	C	missense_variant	LOC_Os11g11180
Chr11_6191585	Chr11	6191585	snp	C	T	C	T	C	missense_variant	LOC_Os11g11180
Chr11_6197626	Chr11	6197626	snp	C	T	C	T	C	missense_variant	LOC_Os11g11200
Chr11_6201985	Chr11	6201985	snp	C	G	C	G	C	missense_variant	LOC_Os11g11210
Chr11_6203233	Chr11	6203233	snp	C	A	C	A	C	missense_variant	LOC_Os11g11210
Chr11_6216845	Chr11	6216845	snp	G	A	G	A	G	missense_variant	LOC_Os11g11230
Chr11_6220084	Chr11	6220084	snp	C	T	C	T	C	missense_variant	LOC_Os11g11240
Chr11_6224236	Chr11	6224236	snp	T	A	T	A	T	missense_variant	LOC_Os11g11240
Chr11_6229086	Chr11	6229086	snp	G	A	G	A	G	missense_variant	LOC_Os11g11256
Chr11_6229357	Chr11	6229357	snp	A	G	A	G	A	missense_variant	LOC_Os11g11256
Chr11_6230546	Chr11	6230546	snp	C	T	C	T	C	missense_variant	LOC_Os11g11256
Chr11_6230563	Chr11	6230563	snp	C	T	C	T	C	missense_variant	LOC_Os11g11256
Chr11_6230732	Chr11	6230732	snp	T	C	T	C	T	missense_variant	LOC_Os11g11256
Chr11_6290193	Chr11	6290193	snp	C	A	C	A	C	missense_variant	LOC_Os11g11340
Chr11_6291146	Chr11	6291146	snp	T	A	T	A	T	missense_variant	LOC_Os11g11340
Chr11_6292904	Chr11	6292904	snp	G	C	G	C	G	missense_variant	LOC_Os11g11340
Chr11_6297181	Chr11	6297181	snp	C	T	C	T	C	missense_variant	LOC_Os11g11350
Chr11_6307227	Chr11	6307227	snp	G	A	G	A	G	missense_variant	LOC_Os11g11360
Chr11_6307627	Chr11	6307627	snp	G	A	G	A	G	missense_variant	LOC_Os11g11360
Chr11_6308691	Chr11	6308691	snp	G	C	G	C	G	missense_variant	LOC_Os11g11370
Chr11_6310190	Chr11	6310190	snp	C	A	C	A	C	missense_variant	LOC_Os11g11370
Chr11_6356881	Chr11	6356881	snp	G	A	G	A	G	missense_variant	LOC_Os11g11430
Chr11_6371887	Chr11	6371887	snp	C	T	C	T	C	missense_variant	LOC_Os11g11460
Chr11_6385272	Chr11	6385272	snp	G	A	G	A	G	missense_variant	LOC_Os11g11490
Chr11_6398646	Chr11	6398646	snp	G	A	G	A	G	missense_variant	LOC_Os11g11510
Chr11_6405130	Chr11	6405130	snp	C	A	C	A	C	missense_variant	LOC_Os11g11520
Chr11_6471563	Chr11	6471563	snp	C	T	C	T	C	missense_variant	LOC_Os11g11630
Chr11_6473375	Chr11	6473375	snp	A	G	A	G	A	missense_variant	LOC_Os11g11640
Chr11_6479185	Chr11	6479185	snp	G	C	G	C	G	missense_variant	LOC_Os11g11650
Chr11_6479838	Chr11	6479838	snp	G	A	G	A	G	missense_variant	LOC_Os11g11650
Chr11_6479863	Chr11	6479863	snp	C	T	C	T	C	missense_variant	LOC_Os11g11650
Chr11_6480237	Chr11	6480237	snp	G	A	G	A	G	missense_variant	LOC_Os11g11650
Chr11_6523235	Chr11	6523235	snp	C	A	C	A	C	missense_variant	LOC_Os11g11740
Chr11_6523296	Chr11	6523296	snp	C	G	C	G	C	missense_variant	LOC_Os11g11740
Chr11_6523317	Chr11	6523317	snp	G	T	G	T	G	missense_variant	LOC_Os11g11740
Chr11_6531516	Chr11	6531516	snp	A	G	A	G	A	missense_variant	LOC_Os11g11760
Chr11_6532253	Chr11	6532253	snp	G	T	G	T	G	missense_variant	LOC_Os11g11760
Chr11_6533733	Chr11	6533733	snp	C	T	C	T	C	missense_variant	LOC_Os11g11770
Chr11_6533777	Chr11	6533777	snp	G	C	G	C	G	missense_variant	LOC_Os11g11770
Chr11_6535305	Chr11	6535305	snp	G	T	G	T	G	missense_variant	LOC_Os11g11770
Chr11_6535344	Chr11	6535344	snp	C	G	C	G	C	missense_variant	LOC_Os11g11770
Chr11_6535356	Chr11	6535356	snp	T	C	T	C	T	missense_variant	LOC_Os11g11770
Chr11_6535365	Chr11	6535365	snp	A	G	A	G	A	missense_variant	LOC_Os11g11770
Chr11_6535451	Chr11	6535451	snp	C	T	C	T	C	missense_variant	LOC_Os11g11770
Chr11_6535457	Chr11	6535457	snp	T	A	T	A	T	missense_variant	LOC_Os11g11770
Chr11_6535468	Chr11	6535468	snp	G	C	G	C	G	missense_variant	LOC_Os11g11770
Chr11_6535479	Chr11	6535479	snp	T	C	T	C	T	missense_variant	LOC_Os11g11770
Chr11_6535586	Chr11	6535586	snp	G	C	G	C	G	missense_variant	LOC_Os11g11770
Chr11_6535866	Chr11	6535866	snp	C	T	C	T	C	missense_variant	LOC_Os11g11770
Chr11_6540957	Chr11	6540957	snp	G	T	G	T	G	missense_variant	LOC_Os11g11780
Chr11_6541176	Chr11	6541176	snp	T	G	T	G	T	missense_variant	LOC_Os11g11780
Chr11_6541202	Chr11	6541202	snp	C	T	C	T	C	missense_variant	LOC_Os11g11780
Chr11_6542818	Chr11	6542818	snp	C	T	C	T	C	missense_variant	LOC_Os11g11790
Chr11_6543100	Chr11	6543100	snp	G	C	G	C	G	missense_variant	LOC_Os11g11790
Chr11_6543570	Chr11	6543570	snp	G	C	G	C	G	missense_variant	LOC_Os11g11790
Chr11_6543758	Chr11	6543758	snp	G	C	G	C	G	missense_variant	LOC_Os11g11790
Chr11_6543911	Chr11	6543911	snp	C	T	C	T	C	missense_variant	LOC_Os11g11790
[truncated: 9,548 more rows]
